# Supplementary material for: Assessing the influence of culture on craft skills: A quantitative study with expert Nepalese potters
Source: PLoS One. 2020 Oct 1;15(10):e0239139. doi: 10.1371/journal.pone.0239139 (PMC7529208; doi:10.1371/journal.pone.0239139)
Supplement: S1 Data — (ZIP) [file pone.0239139.s007.zip]

Archive with 39 entries (37 files):
- Data/Hands-Position_RawData_Boris_Repertoire/
- Data/Hands-Position_RawData_Boris_Repertoire/Hands-Position_RawData_Boris_SyntheticTimeBudget_DIN.xlsx
- Data/Hands-Position_RawData_Boris_Repertoire/Hands-Position_RawData_Boris_SyntheticTimeBudget_LAX.xlsx
- Data/Hands-Position_RawData_Boris_Repertoire/Hands-Position_RawData_Boris_SyntheticTimeBudget_RAM.xlsx
- Data/Hands-Position_RawData_Boris_Repertoire/Hands-Position_RawData_Boris_SyntheticTimeBudget_SAN.xlsx
- Data/Hands-Position_RawData_Boris_Repertoire/Hands-Position_RawData_Boris_SyntheticTimeBudget_SHI.xlsx
- Data/Hands-Position_RawData_Boris_Sequences/
- Data/Hands-Position_RawData_Boris_Sequences/Din_Anchora.xlsx
- Data/Hands-Position_RawData_Boris_Sequences/Din_Ashtray.xlsx
- Data/Hands-Position_RawData_Boris_Sequences/Din_Money-Bank-1.xlsx
- Data/Hands-Position_RawData_Boris_Sequences/Din_Money-Bank-2-3-4.xlsx
- Data/Hands-Position_RawData_Boris_Sequences/Din_Money-Bank-5.xlsx
- Data/Hands-Position_RawData_Boris_Sequences/Lax_Anchora.xlsx
- Data/Hands-Position_RawData_Boris_Sequences/Lax_Ashtray-1.xlsx
- Data/Hands-Position_RawData_Boris_Sequences/Lax_Ashtray-2.xlsx
- Data/Hands-Position_RawData_Boris_Sequences/Lax_Ashtray-3.xlsx
- Data/Hands-Position_RawData_Boris_Sequences/Lax_Ashtray-4.xlsx
- Data/Hands-Position_RawData_Boris_Sequences/Lax_Ashtray-5.xlsx
- Data/Hands-Position_RawData_Boris_Sequences/Lax_Money-Bank.xlsx
- Data/Hands-Position_RawData_Boris_Sequences/Ram_Anchora.xlsx
- Data/Hands-Position_RawData_Boris_Sequences/Ram_Ashtray-1.xlsx
- Data/Hands-Position_RawData_Boris_Sequences/Ram_Ashtray-2-3-4.xlsx
- Data/Hands-Position_RawData_Boris_Sequences/Ram_Ashtray-5.xlsx
- Data/Hands-Position_RawData_Boris_Sequences/Ram_Money-Bank-1.xlsx
- Data/Hands-Position_RawData_Boris_Sequences/Ram_Money-Bank-2-3-4.xlsx
- Data/Hands-Position_RawData_Boris_Sequences/Ram_Money-Bank-5.xlsx
- Data/Hands-Position_RawData_Boris_Sequences/San_Anchora.xlsx
- Data/Hands-Position_RawData_Boris_Sequences/San_Ashtray-1.xlsx
- Data/Hands-Position_RawData_Boris_Sequences/San_Ashtray-2.xlsx
- Data/Hands-Position_RawData_Boris_Sequences/San_Ashtray-3-4-5.xlsx
- Data/Hands-Position_RawData_Boris_Sequences/San_Money-Bank.xlsx
- Data/Hands-Position_RawData_Boris_Sequences/Shi_Anchora-1.xlsx
- Data/Hands-Position_RawData_Boris_Sequences/Shi_Anchora-2-3-4.xlsx
- Data/Hands-Position_RawData_Boris_Sequences/Shi_Anchora-5.xlsx
- Data/Hands-Position_RawData_Boris_Sequences/Shi_Ashtray-1.xlsx
- Data/Hands-Position_RawData_Boris_Sequences/Shi_Ashtray-2.xlsx
- Data/Hands-Position_RawData_Boris_Sequences/Shi_Ashtray-3.xlsx
- Data/Hands-Position_RawData_Boris_Sequences/Shi_Ashtray-4-5.xlsx
- Data/Hands-Position_RawData_Boris_Sequences/Shi_Money-Bank.xlsx
