# Supplementary material for: Assessing the influence of culture on craft skills: A quantitative study with expert Nepalese potters
Source: PLoS One. 2020 Oct 1;15(10):e0239139. doi: 10.1371/journal.pone.0239139 (PMC7529208; doi:10.1371/journal.pone.0239139)
Supplement: S1 Data — (ZIP) [file pone.0239139.s007.zip › Data/Hands-Position_RawData_Boris_Repertoire/Hands-Position_RawData_Boris_SyntheticTimeBudget_DIN.xlsx]

## Sheet: Synthetic time budget
		Din	Din	Din	Din	Din	Din	Din	Din	Din	Din	Din	Din	Din	Din	Din	Din	Din	Din	Din	Din	Din	Din	Din	Din	Din	Din	Din	Din	Din	Din	Din	Din	Din	Din	Din	Din	Din	Din	Din	Din	Din	Din	Din	Din	Din	Din	Din	Din
		0	0	0	0	0	1	1	1	1	1	101	101	101	101	101	11	11	11	11	11	2	2	2	2	2	70	70	70	70	70	8	8	8	8	8	80	80	80	80	80	85	85	85	85	85	86	86	86
	Total length (s)	Total duration	Number of occurrences	Duration mean	Duration std dev	Proportion of time	Total duration	Number of occurrences	Duration mean	Duration std dev	Proportion of time	Total duration	Number of occurrences	Duration mean	Duration std dev	Proportion of time	Total duration	Number of occurrences	Duration mean	Duration std dev	Proportion of time	Total duration	Number of occurrences	Duration mean	Duration std dev	Proportion of time	Total duration	Number of occurrences	Duration mean	Duration std dev	Proportion of time	Total duration	Number of occurrences	Duration mean	Duration std dev	Proportion of time	Total duration	Number of occurrences	Duration mean	Duration std dev	Proportion of time	Total duration	Number of occurrences	Duration mean	Duration std dev	Proportion of time	Total duration	Number of occurrences	Duration mean
Din_Anchora_1	37.532	6.238	4	1.559	0.824	0.166	1.258	1	1.258	0	0.034	0	0	0	0	0	7.519	2	3.760	1.074	0.200	1.251	1	1.251	0	0.033	4.743	3	1.581	0.575	0.126	4.002	1	4.002	0	0.107	0	0	0	0	0	2.248	2	1.124	0.178	0.060	8.008	3	2.669
Din_Anchora_2	37.034	6.495	4	1.624	1.264	0.175	2.255	1	2.255	0	0.061	0	0	0	0	0	6.249	1	6.249	0	0.169	1.751	1	1.751	0	0.047	2.998	2	1.499	0.351	0.081	4.512	1	4.512	0	0.122	0	0	0	0	0	3.760	3	1.253	0.493	0.102	5.493	2	2.746
Din_Anchora_3	35.257	5.238	4	1.309	1.068	0.149	1.011	1	1.011	0	0.029	0	0	0	0	0	8.746	1	8.746	0	0.248	1.507	1	1.507	0	0.043	3.246	2	1.623	0.175	0.092	4.000	1	4.000	0	0.113	0	0	0	0	0	2.740	2	1.370	0.171	0.078	5.254	2	2.627
Din_Anchora_4	41.294	5.003	4	1.251	0.789	0.121	4.013	2	2.006	2.815	0.097	1.998	1	1.998	0	0.048	6.509	1	6.509	0	0.158	1.751	1	1.751	0	0.042	3.247	2	1.624	0.528	0.079	5.249	2	2.624	0.883	0.127	0	0	0	0	0	4.504	4	1.126	0.326	0.109	5.502	2	2.751
Din_Anchora_5	30.997	5.245	4	1.311	0.375	0.169	0.750	1	0.750	0	0.024	0	0	0	0	0	6.015	1	6.015	0	0.194	1.998	1	1.998	0	0.064	2.494	2	1.247	0.355	0.080	4.005	1	4.005	0	0.129	0	0	0	0	0	2.750	2	1.375	0.530	0.089	4.721	2	2.360
								6					1					6					5					11					6					0					13					11
Din_Ashtray_2	45.542	10.988	6	1.831	1.221	0.241	1.749	1	1.749	0	0.038	0	0	0	0	0	3.251	1	3.251	0	0.071	1.500	1	1.500	0	0.033	0	0	0	0	0	3.751	1	3.751	0	0.082	7.516	3	2.505	1.984	0.165	1.747	1	1.747	0	0.038	2.755	1	2.755
Din_Ashtray_1	37.487	7.261	4	1.815	0.969	0.194	1.495	1	1.495	0	0.040	0	0	0	0	0	2.500	1	2.500	0	0.067	1.250	1	1.250	0	0.033	0	0	0	0	0	3.999	1	3.999	0	0.107	5.241	3	1.747	0.436	0.140	1.748	1	1.748	0	0.047	1.971	1	1.971
Din_Ashtray_3	42.536	10.236	5	2.047	1.602	0.241	1.007	1	1.007	0	0.024	0	0	0	0	0	3.030	1	3.030	0	0.071	1.249	1	1.249	0	0.029	0	0	0	0	0	5.499	1	5.499	0	0.129	4.252	3	1.417	0.287	0.100	1.501	1	1.501	0	0.035	2.751	1	2.751
Din_Ashtray_4	42.288	7.990	4	1.997	2.008	0.189	3.247	1	3.247	0	0.077	0	0	0	0	0	2.513	1	2.513	0	0.059	1.251	1	1.251	0	0.030	0	0	0	0	0	6.501	2	3.251	1.414	0.154	3.998	3	1.333	0.382	0.095	1.998	1	1.998	0	0.047	2.500	1	2.500
Din_Ashtray_5	39.759	8.992	4	2.248	2.011	0.226	1.251	1	1.251	0	0.031	0	0	0	0	0	1.749	1	1.749	0	0.044	1.248	1	1.248	0	0.031	0	0	0	0	0	4.998	2	2.499	1.414	0.126	4.995	3	1.665	0.629	0.126	1.497	1	1.497	0	0.038	2.512	1	2.512
								5					0					5					5					0					7					15					5					5
Din_Money-Bank_1	52.747	11.243	6	1.874	0.959	0.213	1.000	1	1.000	0	0.019	0	0	0	0	0	6.998	3	2.333	0.289	0.133	1.500	1	1.500	0	0.028	0	0	0	0	0	7.001	2	3.501	0.001	0.133	2.499	1	2.499	0	0.047	1.498	1	1.498	0	0.028	8.241	3	2.747
Din_Money-Bank_2	66.774	23.266	5	4.653	7.521	0.348	1.498	1	1.498	0	0.022	0	0	0	0	0	5.501	2	2.751	0.708	0.082	1.499	1	1.499	0	0.022	0	0	0	0	0	10.750	3	3.583	1.010	0.161	2.498	1	2.498	0	0.037	1.497	1	1.497	0	0.022	7.754	3	2.585
Din_Money-Bank_3	50.268	9.243	6	1.540	1.134	0.184	1.499	1	1.499	0	0.030	0	0	0	0	0	3.999	2	2.000	1.060	0.080	1.249	1	1.249	0	0.025	0	0	0	0	0	12.004	3	4.001	1.146	0.239	2.499	1	2.499	0	0.050	1.499	1	1.499	0	0.030	7.010	3	2.337
Din_Money-Bank_4	46.350	5.249	4	1.312	1.087	0.113	1.349	1	1.349	0	0.029	0	0	0	0	0	4.002	2	2.001	0.354	0.086	1.003	1	1.003	0	0.022	0	0	0	0	0	10.999	3	3.666	1.421	0.237	2.248	1	2.248	0	0.049	1.747	1	1.747	0	0.038	7.494	3	2.498
Din_Money-Bank_5	52.288	10.249	6	1.708	1.351	0.196	1.499	1	1.499	0	0.029	0	0	0	0	0	4.744	2	2.372	0.529	0.091	1.249	1	1.249	0	0.024	0	0	0	0	0	11.247	3	3.749	0.750	0.215	3.500	1	3.500	0	0.067	1.749	1	1.749	0	0.033	5.755	3	1.918
								5					0					11					5					0					14					5					5					15
								16					1					22					15					11					27					20					23					31
[truncated: 33 more columns]
