# Supplementary material for: Assessing the influence of culture on craft skills: A quantitative study with expert Nepalese potters
Source: PLoS One. 2020 Oct 1;15(10):e0239139. doi: 10.1371/journal.pone.0239139 (PMC7529208; doi:10.1371/journal.pone.0239139)
Supplement: S1 Data — (ZIP) [file pone.0239139.s007.zip › Data/Hands-Position_RawData_Boris_Repertoire/Hands-Position_RawData_Boris_SyntheticTimeBudget_LAX.xlsx]

## Sheet: Synthetic time budget
		Lax	Lax	Lax	Lax	Lax	Lax	Lax	Lax	Lax	Lax	Lax	Lax	Lax	Lax	Lax	Lax	Lax	Lax	Lax	Lax	Lax	Lax	Lax	Lax	Lax	Lax	Lax	Lax	Lax	Lax	Lax	Lax	Lax	Lax	Lax	Lax	Lax	Lax	Lax	Lax	Lax	Lax	Lax	Lax	Lax	Lax	Lax	Lax
		0	0	0	0	0	1	1	1	1	1	10	10	10	10	10	11	11	11	11	11	2	2	2	2	2	29	29	29	29	29	3	3	3	3	3	36	36	36	36	36	40	40	40	40	40	42	42	42
	Total length (s)	Total duration	Number of occurrences	Duration mean	Duration std dev	Proportion of time	Total duration	Number of occurrences	Duration mean	Duration std dev	Proportion of time	Total duration	Number of occurrences	Duration mean	Duration std dev	Proportion of time	Total duration	Number of occurrences	Duration mean	Duration std dev	Proportion of time	Total duration	Number of occurrences	Duration mean	Duration std dev	Proportion of time	Total duration	Number of occurrences	Duration mean	Duration std dev	Proportion of time	Total duration	Number of occurrences	Duration mean	Duration std dev	Proportion of time	Total duration	Number of occurrences	Duration mean	Duration std dev	Proportion of time	Total duration	Number of occurrences	Duration mean	Duration std dev	Proportion of time	Total duration	Number of occurrences	Duration mean
Lax_Anchora_1	53.869	9.615	4	2.404	1.813	0.178	4.76	1	4.76	0	0.088	0	0	0	0	0	7.24	1	7.24	0	0.134	4.246	1	4.246	0	0.079	2	1	2	0	0.037	1.249	1	1.249	0	0.023	1.489	1	1.489	0	0.028	0	0	0	0	0	0	0	0
Lax_Anchora_2	43.133	7.361	2	3.681	3.982	0.171	1.014	1	1.014	0	0.024	0	0	0	0	0	6.507	1	6.507	0	0.151	0.989	1	0.989	0	0.023	1.999	1	1.999	0	0.046	1.745	1	1.745	0	0.04	0.998	1	0.998	0	0.023	0	0	0	0	0	0	0	0
Lax_Anchora_3	42.045	8.754	4	2.188	1.759	0.208	2.494	1	2.494	0	0.059	0	0	0	0	0	5.756	1	5.756	0	0.137	0.754	1	0.754	0	0.018	2.03	1	2.03	0	0.048	1.5	1	1.5	0	0.036	0	0	0	0	0	0	0	0	0	0	0	0	0
Lax_Anchora_4	40.557	6.056	3	2.019	1.937	0.149	0.749	1	0.749	0	0.018	0	0	0	0	0	5.773	1	5.773	0	0.142	2.999	1	2.999	0	0.074	1.475	1	1.475	0	0.036	1.503	1	1.503	0	0.037	0	0	0	0	0	0	0	0	0	0	0	0	0
Lax_Anchora_5	39.28	4.997	3	1.666	1.609	0.127	3.496	1	3.496	0	0.089	0	0	0	0	0	5.247	1	5.247	0	0.134	1.755	1	1.755	0	0.045	1.5	1	1.5	0	0.038	1.998	1	1.998	0	0.051	0	0	0	0	0	0	0	0	0	0	0	0	0
								5					0					5					5					5					5					2					0					0
Lax_Ashtray_1	50.862	10.242	6	1.707	1.007	0.201	0.109	1	0.109	0	0.002	1.5	1	1.5	0	0.029	1.997	1	1.997	0	0.039	1.99	1	1.99	0	0.039	0	0	0	0	0	2.975	1	2.975	0	0.058	0	0	0	0	0	0	0	0	0	0	0	0	0
Lax_Ashtray_2	48.752	11.716	5	2.343	1.937	0.24	1.26	1	1.26	0	0.026	0	0	0	0	0	3.262	2	1.631	1.247	0.067	1.494	1	1.494	0	0.031	0	0	0	0	0	1.749	1	1.749	0	0.036	0	0	0	0	0	0	0	0	0	0	0	0	0
Lax_Ashtray_3	47.8	10.264	4	2.566	2.344	0.215	2.756	1	2.756	0	0.058	0	0	0	0	0	2.25	1	2.25	0	0.047	1.249	1	1.249	0	0.026	0	0	0	0	0	2.003	1	2.003	0	0.042	0	0	0	0	0	0	0	0	0	0	0	0	0
Lax_Ashtray_4	62.979	9.002	6	1.5	1.724	0.143	0.239	1	0.239	0	0.004	1.502	1	1.502	0	0.024	7.499	2	3.75	0.353	0.119	1.25	1	1.25	0	0.02	0	0	0	0	0	3.249	1	3.249	0	0.052	0	0	0	0	0	0	0	0	0	0	0	0	0
Lax_Ashtray_5	61.557	12.022	5	2.404	1.74	0.195	0.752	1	0.752	0	0.012	0	0	0	0	0	8.247	3	2.749	0.898	0.134	2.502	1	2.502	0	0.041	0	0	0	0	0	1.749	1	1.749	0	0.028	0	0	0	0	0	0	0	0	0	0	0	0	0
								5					2					9					5					0					5					0					0					0
Lax_Money-Bank_1	86.899	9.481	7	1.354	1.058	0.109	5.351	1	5.351	0	0.062	7.272	4	1.818	0.955	0.084	10.748	1	10.748	0	0.124	2.755	1	2.755	0	0.032	3.772	2	1.886	1.264	0.043	1.756	1	1.756	0	0.02	1.971	1	1.971	0	0.023	1.491	1	1.491	0	0.017	3.256	2	1.628
Lax_Money-Bank_2	79.828	11.725	6	1.954	1.519	0.147	2.498	1	2.498	0	0.031	4.018	2	2.009	0.363	0.05	14.767	2	7.384	6.539	0.185	0.999	1	0.999	0	0.013	2.999	2	1.499	1.416	0.038	1.749	1	1.749	0	0.022	0	0	0	0	0	1.249	1	1.249	0	0.016	1.781	1	1.781
Lax_Money-Bank_3	82.833	9.499	6	1.583	0.919	0.115	3.008	1	3.008	0	0.036	6.031	3	2.01	0.734	0.073	14.041	3	4.68	2.52	0.17	1.747	1	1.747	0	0.021	3.759	2	1.88	1.585	0.045	2.499	1	2.499	0	0.03	0	0	0	0	0	1.249	1	1.249	0	0.015	2.251	1	2.251
Lax_Money-Bank_4	75.572	10.251	5	2.05	1.112	0.136	2.248	1	2.248	0	0.03	3.501	2	1.75	1.06	0.046	12.502	2	6.251	6.006	0.165	1.25	1	1.25	0	0.017	2.748	1	2.748	0	0.036	2.506	1	2.506	0	0.033	0	0	0	0	0	1.998	1	1.998	0	0.026	2.247	1	2.247
Lax_Money-Bank_5	79.814	8.783	5	1.757	1.055	0.11	6.257	2	3.129	2.973	0.078	5.992	3	1.997	0.865	0.075	11.007	2	5.504	5.29	0.138	2.732	1	2.732	0	0.034	3.496	2	1.748	1.416	0.044	2	1	2	0	0.025	1.244	1	1.244	0	0.016	1.753	1	1.753	0	0.022	0	0	0
								6					14					10					5					9					5					2					5					5
								16					16					24					15					14					15					4					5					5
[truncated: 83 more columns]
