# Supplementary material for: Assessing the influence of culture on craft skills: A quantitative study with expert Nepalese potters
Source: PLoS One. 2020 Oct 1;15(10):e0239139. doi: 10.1371/journal.pone.0239139 (PMC7529208; doi:10.1371/journal.pone.0239139)
Supplement: S1 Data — (ZIP) [file pone.0239139.s007.zip › Data/Hands-Position_RawData_Boris_Repertoire/Hands-Position_RawData_Boris_SyntheticTimeBudget_RAM.xlsx]

## Sheet: Synthetic time budget
		Ram	Ram	Ram	Ram	Ram	Ram	Ram	Ram	Ram	Ram	Ram	Ram	Ram	Ram	Ram	Ram	Ram	Ram	Ram	Ram	Ram	Ram	Ram	Ram	Ram	Ram	Ram	Ram	Ram	Ram	Ram	Ram	Ram	Ram	Ram	Ram	Ram	Ram	Ram	Ram	Ram	Ram	Ram	Ram	Ram	Ram	Ram	Ram
		0	0	0	0	0	1	1	1	1	1	10	10	10	10	10	11	11	11	11	11	2	2	2	2	2	29	29	29	29	29	3	3	3	3	3	40	40	40	40	40	70	70	70	70	70	8	8	8
	Total length (s)	Total duration	Number of occurrences	Duration mean	Duration std dev	Proportion of time	Total duration	Number of occurrences	Duration mean	Duration std dev	Proportion of time	Total duration	Number of occurrences	Duration mean	Duration std dev	Proportion of time	Total duration	Number of occurrences	Duration mean	Duration std dev	Proportion of time	Total duration	Number of occurrences	Duration mean	Duration std dev	Proportion of time	Total duration	Number of occurrences	Duration mean	Duration std dev	Proportion of time	Total duration	Number of occurrences	Duration mean	Duration std dev	Proportion of time	Total duration	Number of occurrences	Duration mean	Duration std dev	Proportion of time	Total duration	Number of occurrences	Duration mean	Duration std dev	Proportion of time	Total duration	Number of occurrences	Duration mean
Ram_Anchora_1	26.343	3.768	5	0.754	0.390	0.143	0.599	1	0.599	0	0.023	0	0	0	0	0	1.747	1	1.747	0	0.066	0.752	1	0.752	0	0.029	0.498	1	0.498	0	0.019	2.715	1	2.715	0	0.103	0	0	0	0	0	1.999	1	1.999	0	0.076	0	0	0
Ram_Anchora_2	32.034	7.505	6	1.251	1.181	0.234	1.748	1	1.748	0	0.055	0	0	0	0	0	2.750	1	2.750	0	0.086	0.759	1	0.759	0	0.024	0.501	1	0.501	0	0.016	1.500	1	1.500	0	0.047	0.999	1	0.999	0	0.031	1.751	1	1.751	0	0.055	0	0	0
Ram_Anchora_3	31.783	6.776	6	1.129	1.041	0.213	2.757	1	2.757	0	0.087	0	0	0	0	0	3.250	1	3.250	0	0.102	1.241	1	1.241	0	0.039	0.497	1	0.497	0	0.016	1.498	1	1.498	0	0.047	0	0	0	0	0	1.748	1	1.748	0	0.055	0	0	0
Ram_Anchora_4	29.532	6.268	6	1.045	1.049	0.212	0.999	1	0.999	0	0.034	0	0	0	0	0	2.501	1	2.501	0	0.085	1.000	1	1.000	0	0.034	0.749	1	0.749	0	0.025	1.757	1	1.757	0	0.059	0	0	0	0	0	1.998	1	1.998	0	0.068	0	0	0
Ram_Anchora_5	33.017	5.991	5	1.198	0.819	0.181	3.252	1	3.252	0	0.098	0	0	0	0	0	2.748	1	2.748	0	0.083	1.748	1	1.748	0	0.053	0.752	1	0.752	0	0.023	2.248	1	2.248	0	0.068	0	0	0	0	0	2.251	1	2.251	0	0.068	0	0	0
								5					0					5					5					5					5					1					5					0
Ram_Ashtray_1	40.843	6.962	5	1.392	0.748	0.170	0.354	1	0.354	0	0.009	0	0	0	0	0	5.000	3	1.667	1.155	0.122	0.747	1	0.747	0	0.018	0	0	0	0	0	2.248	1	2.248	0	0.055	0	0	0	0	0	0	0	0	0	0	5.499	1	5.499
Ram_Ashtray_2	47.535	11.262	7	1.609	0.742	0.237	2.251	1	2.251	0	0.047	0	0	0	0	0	2.498	1	2.498	0	0.053	1.497	1	1.497	0	0.031	0	0	0	0	0	1.749	1	1.749	0	0.037	0	0	0	0	0	0	0	0	0	0	5.498	1	5.498
Ram_Ashtray_3	43.031	8.738	5	1.748	0.767	0.203	1.256	1	1.256	0	0.029	0	0	0	0	0	4.269	2	2.135	0.515	0.099	0.745	1	0.745	0	0.017	0	0	0	0	0	2.251	1	2.251	0	0.052	0	0	0	0	0	0	0	0	0	0	4.247	1	4.247
Ram_Ashtray_4	47.790	10.750	7	1.536	0.684	0.225	4.249	2	2.124	0.886	0.089	0	0	0	0	0	3.997	2	1.999	1.414	0.084	1.755	1	1.755	0	0.037	0	0	0	0	0	2.008	1	2.008	0	0.042	0	0	0	0	0	0	0	0	0	0	4.999	1	4.999
Ram_Ashtray_5	45.598	7.748	5	1.550	0.543	0.170	0.351	1	0.351	0	0.008	0	0	0	0	0	4.246	2	2.123	0.523	0.093	2.002	1	2.002	0	0.044	0	0	0	0	0	1.748	1	1.748	0	0.038	0	0	0	0	0	0	0	0	0	0	6.250	1	6.250
								6					0					10					5					0					5					0					0					5
Ram_Money-Bank_1	51.432	6.388	5	1.278	0.562	0.124	1.502	1	1.502	0	0.029	2.500	1	2.500	0	0.049	2.246	1	2.246	0	0.044	0.997	1	0.997	0	0.019	0	0	0	0	0	1.751	1	1.751	0	0.034	0	0	0	0	0	0	0	0	0	0	6.251	1	6.251
Ram_Money-Bank_2	54.043	8.994	6	1.499	1.273	0.166	2.248	1	2.248	0	0.042	1.499	1	1.499	0	0.028	2.248	1	2.248	0	0.042	1.249	1	1.249	0	0.023	0	0	0	0	0	2.496	1	2.496	0	0.046	0.786	1	0.786	0	0.015	0	0	0	0	0	6.747	1	6.747
Ram_Money-Bank_3	51.551	8.745	7	1.249	0.761	0.170	1.002	1	1.002	0	0.019	2.498	1	2.498	0	0.048	1.513	1	1.513	0	0.029	0.997	1	0.997	0	0.019	0	0	0	0	0	1.998	1	1.998	0	0.039	0	0	0	0	0	0	0	0	0	0	6.003	1	6.003
Ram_Money-Bank_4	54.254	7.483	6	1.247	0.733	0.138	2.499	1	2.499	0	0.046	2.000	1	2.000	0	0.037	2.499	1	2.499	0	0.046	1.501	1	1.501	0	0.028	0	0	0	0	0	1.999	1	1.999	0	0.037	0	0	0	0	0	0	0	0	0	0	6.763	1	6.763
Ram_Money-Bank_5	62.776	5.740	6	0.957	0.534	0.091	1.246	1	1.246	0	0.020	3.037	1	3.037	0	0.048	3.501	1	3.501	0	0.056	1.251	1	1.251	0	0.020	0	0	0	0	0	2.000	1	2.000	0	0.032	0	0	0	0	0	0	0	0	0	0	7.989	1	7.989
								5					5					5					5					0					5					1					0					5
								16					5					20					15					5					15					2					5					10
[truncated: 48 more columns]
