# Supplementary material for: Assessing the influence of culture on craft skills: A quantitative study with expert Nepalese potters
Source: PLoS One. 2020 Oct 1;15(10):e0239139. doi: 10.1371/journal.pone.0239139 (PMC7529208; doi:10.1371/journal.pone.0239139)
Supplement: S1 Data — (ZIP) [file pone.0239139.s007.zip › Data/Hands-Position_RawData_Boris_Repertoire/Hands-Position_RawData_Boris_SyntheticTimeBudget_SAN.xlsx]

## Sheet: Synthetic time budget
		San	San	San	San	San	San	San	San	San	San	San	San	San	San	San	San	San	San	San	San	San	San	San	San	San	San	San	San	San	San	San	San	San	San	San	San	San	San	San	San	San	San	San	San	San	San	San	San
		0	0	0	0	0	1	1	1	1	1	11	11	11	11	11	12	12	12	12	12	2	2	2	2	2	29	29	29	29	29	3	3	3	3	3	70	70	70	70	70	8	8	8	8	8	80	80	80
	Total length (s)	Total duration	Number of occurrences	Duration mean	Duration std dev	Proportion of time	Total duration	Number of occurrences	Duration mean	Duration std dev	Proportion of time	Total duration	Number of occurrences	Duration mean	Duration std dev	Proportion of time	Total duration	Number of occurrences	Duration mean	Duration std dev	Proportion of time	Total duration	Number of occurrences	Duration mean	Duration std dev	Proportion of time	Total duration	Number of occurrences	Duration mean	Duration std dev	Proportion of time	Total duration	Number of occurrences	Duration mean	Duration std dev	Proportion of time	Total duration	Number of occurrences	Duration mean	Duration std dev	Proportion of time	Total duration	Number of occurrences	Duration mean	Duration std dev	Proportion of time	Total duration	Number of occurrences	Duration mean
San_Anchora_1	34.601	2.606	3	0.869	0.995	0.075	6.214	2	3.107	0.165	0.180	2.246	1	2.246	0	0.065	0	0	0	0	0	1.027	1	1.027	0	0.030	0	0	0	0	0	0.747	1	0.747	0	0.022	2.486	1	2.486	0	0.072	5.012	1	5.012	0	0.145	0	0	0
San_Anchora_2	25.262	2.507	2	1.254	1.066	0.099	0	0	0	0	0	2.996	1	2.996	0	0.119	0	0	0	0	0	0	0	0	0	0	0	0	0	0	0	0	0	0	0	0	2.500	1	2.500	0	0.099	5.249	1	5.249	0	0.208	0	0	0
San_Anchora_3	23.510	2.755	2	1.378	1.235	0.117	0.502	1	0.502	0	0.021	1.996	1	1.996	0	0.085	0	0	0	0	0	0.750	1	0.750	0	0.032	0	0	0	0	0	0.749	1	0.749	0	0.032	1.998	1	1.998	0	0.085	3.750	1	3.750	0	0.160	0	0	0
San_Anchora_4	23.997	2.743	2	1.371	0.880	0.114	0	0	0	0	0	2.751	1	2.751	0	0.115	0	0	0	0	0	0	0	0	0	0	0	0	0	0	0	0	0	0	0	0	2.000	1	2.000	0	0.083	5.000	1	5.000	0	0.208	0	0	0
San_Anchora_5	25.278	2.508	2	1.254	1.066	0.099	0	0	0	0	0	2.770	1	2.770	0	0.110	0	0	0	0	0	0	0	0	0	0	0	0	0	0	0	0	0	0	0	0	1.996	1	1.996	0	0.079	4.501	1	4.501	0	0.178	0	0	0
								3					5					0					2					0					2					5					5					0
San_Ashtray_1	26.826	4.004	3	1.335	0.802	0.149	0.108	1	0.108	0	0.004	2.496	1	2.496	0	0.093	0	0	0	0	0	0	0	0	0	0	0	0	0	0	0	0	0	0	0	0	0	0	0	0	0	2.972	1	2.972	0	0.111	3.765	2	1.883
San_Ashtray_2	40.103	6.484	4	1.621	0.745	0.162	1.350	1	1.350	0	0.034	1.999	1	1.999	0	0.050	0	0	0	0	0	1.499	1	1.499	0	0.037	0	0	0	0	0	0.468	1	0.468	0	0.012	0	0	0	0	0	4.496	2	2.248	0.003	0.112	5.224	3	1.741
San_Ashtray_3	34.280	6.496	5	1.299	0.647	0.189	0	0	0	0	0	2.997	1	2.997	0	0.087	1.004	1	1.004	0	0.029	0	0	0	0	0	0	0	0	0	0	0	0	0	0	0	0	0	0	0	0	3.261	1	3.261	0	0.095	5.238	2	2.619
San_Ashtray_4	30.780	4.751	3	1.584	1.128	0.154	0	0	0	0	0	2.250	1	2.250	0	0.073	0	0	0	0	0	0	0	0	0	0	0	0	0	0	0	0	0	0	0	0	0	0	0	0	0	3.253	1	3.253	0	0.106	5.251	3	1.750
San_Ashtray_5	44.536	5.749	4	1.437	0.591	0.129	2.246	1	2.246	0	0.050	10.261	3	3.420	1.043	0.230	0	0	0	0	0	1.249	1	1.249	0	0.028	0	0	0	0	0	0.498	1	0.498	0	0.011	0	0	0	0	0	3.252	1	3.252	0	0.073	6.001	3	2.000
								3					7					1					2					0					2					0					6					13
San_Money-Bank_1	43.110	1.508	2	0.754	0.359	0.035	0.600	1	0.600	0	0.014	11.730	3	3.910	3.320	0.272	0	0	0	0	0	1.250	1	1.250	0	0.029	0.999	1	0.999	0	0.023	0.748	1	0.748	0	0.017	0	0	0	0	0	4.250	1	4.250	0	0.099	1.506	1	1.506
San_Money-Bank_2	42.784	5.019	5	1.004	0.178	0.117	0	0	0	0	0	8.784	2	4.392	4.042	0.205	0	0	0	0	0	0	0	0	0	0	1.223	1	1.223	0	0.029	0	0	0	0	0	0	0	0	0	0	3.998	1	3.998	0	0.093	3.251	1	3.251
San_Money-Bank_3	44.787	3.253	4	0.813	0.241	0.073	0	0	0	0	0	12.773	3	4.258	2.377	0.285	0	0	0	0	0	0	0	0	0	0	0.741	1	0.741	0	0.017	0	0	0	0	0	0	0	0	0	0	3.747	1	3.747	0	0.084	3.255	1	3.255
San_Money-Bank_4	45.278	4.253	4	1.063	0.824	0.094	4.499	1	4.499	0	0.099	8.276	2	4.138	3.731	0.183	0	0	0	0	0	1.001	1	1.001	0	0.022	0.742	1	0.742	0	0.016	1.498	1	1.498	0	0.033	0	0	0	0	0	4.000	1	4.000	0	0.088	2.998	1	2.998
San_Money-Bank_5	44.274	3.505	4	0.876	0.660	0.079	0	0	0	0	0	10.250	3	3.417	3.321	0.232	0	0	0	0	0	0	0	0	0	0	1.241	1	1.241	0	0.028	0	0	0	0	0	0	0	0	0	0	3.998	1	3.998	0	0.090	3.002	1	3.002
								2					13					0					2					5					2					0					5					5
								8					25					1					6					5					6					5					16					18
[truncated: 43 more columns]
