# Supplementary material for: Assessing the influence of culture on craft skills: A quantitative study with expert Nepalese potters
Source: PLoS One. 2020 Oct 1;15(10):e0239139. doi: 10.1371/journal.pone.0239139 (PMC7529208; doi:10.1371/journal.pone.0239139)
Supplement: S1 Data — (ZIP) [file pone.0239139.s007.zip › Data/Hands-Position_RawData_Boris_Repertoire/Hands-Position_RawData_Boris_SyntheticTimeBudget_SHI.xlsx]

## Sheet: Synthetic time budget
		Shi	Shi	Shi	Shi	Shi	Shi	Shi	Shi	Shi	Shi	Shi	Shi	Shi	Shi	Shi	Shi	Shi	Shi	Shi	Shi	Shi	Shi	Shi	Shi	Shi	Shi	Shi	Shi	Shi	Shi	Shi	Shi	Shi	Shi	Shi	Shi	Shi	Shi	Shi	Shi	Shi	Shi	Shi	Shi	Shi	Shi	Shi	Shi
		0	0	0	0	0	1	1	1	1	1	10	10	10	10	10	100	100	100	100	100	11	11	11	11	11	2	2	2	2	2	29	29	29	29	29	3	3	3	3	3	36	36	36	36	36	48	48	48
	Total length (s)	Total duration	Number of occurrences	Duration mean	Duration std dev	Proportion of time	Total duration	Number of occurrences	Duration mean	Duration std dev	Proportion of time	Total duration	Number of occurrences	Duration mean	Duration std dev	Proportion of time	Total duration	Number of occurrences	Duration mean	Duration std dev	Proportion of time	Total duration	Number of occurrences	Duration mean	Duration std dev	Proportion of time	Total duration	Number of occurrences	Duration mean	Duration std dev	Proportion of time	Total duration	Number of occurrences	Duration mean	Duration std dev	Proportion of time	Total duration	Number of occurrences	Duration mean	Duration std dev	Proportion of time	Total duration	Number of occurrences	Duration mean	Duration std dev	Proportion of time	Total duration	Number of occurrences	Duration mean
Shi_Anchora_1	32.286	5.507	3	1.836	0.145	0.171	1.749	1	1.749	0	0.054	0	0	0	0	0	0	0	0	0	0	3.751	1	3.751	0	0.116	1.002	1	1.002	0	0.031	0	0	0	0	0	0.745	1	0.745	0	0.023	1.250	1	1.250	0	0.039	0	0	0
Shi_Anchora_2	30.241	2.733	3	0.911	0.382	0.090	1.999	1	1.999	0	0.066	0	0	0	0	0	0	0	0	0	0	4.501	1	4.501	0	0.149	1.001	1	1.001	0	0.033	0	0	0	0	0	0.750	1	0.750	0	0.025	0.998	1	0.998	0	0.033	0	0	0
Shi_Anchora_3	34.029	6.242	3	2.081	2.122	0.183	1.999	1	1.999	0	0.059	0	0	0	0	0	0	0	0	0	0	5.259	1	5.259	0	0.155	0.758	1	0.758	0	0.022	0	0	0	0	0	0.749	1	0.749	0	0.022	1.004	1	1.004	0	0.030	0	0	0
Shi_Anchora_4	34.523	5.241	3	1.747	1.978	0.152	2.492	1	2.492	0	0.072	0	0	0	0	0	0	0	0	0	0	5.004	1	5.004	0	0.145	1.010	1	1.010	0	0.029	0	0	0	0	0	0.749	1	0.749	0	0.022	0.999	1	0.999	0	0.029	0	0	0
Shi_Anchora_5	47.103	5.848	4	1.462	0.687	0.124	1.751	1	1.751	0	0.037	0	0	0	0	0	0	0	0	0	0	8.999	1	8.999	0	0.191	1.251	1	1.251	0	0.027	1.750	1	1.750	0	0.037	0.993	1	0.993	0	0.021	1.223	1	1.223	0	0.026	0	0	0
								5					0					0					5					5					1					5					5					0
Shi_Ashtray_1	35.333	2.247	3	0.749	0.866	0.064	2.601	1	2.601	0	0.074	0	0	0	0	0	3.001	2	1.500	0.351	0.085	4.249	1	4.249	0	0.120	1.719	1	1.719	0	0.049	0	0	0	0	0	0.747	1	0.747	0	0.021	1.001	1	1.001	0	0.028	0	0	0
Shi_Ashtray_2	44.793	7.772	5	1.554	0.837	0.174	3.747	1	3.747	0	0.084	0	0	0	0	0	2.751	2	1.375	0.173	0.061	8.746	2	4.373	0.175	0.195	1.260	1	1.260	0	0.028	0	0	0	0	0	0.748	1	0.748	0	0.017	1.252	1	1.252	0	0.028	2.489	1	2.489
Shi_Ashtray_3	43.024	8.248	5	1.650	1.342	0.192	1.749	1	1.749	0	0.041	0	0	0	0	0	2.249	2	1.125	0.528	0.052	6.246	2	3.123	0.532	0.145	1.253	1	1.253	0	0.029	0	0	0	0	0	0.996	1	0.996	0	0.023	0.748	1	0.748	0	0.017	0	0	0
Shi_Ashtray_4	45.993	9.490	4	2.372	2.143	0.206	2.497	1	2.497	0	0.054	0	0	0	0	0	3.243	2	1.621	0.173	0.071	7.499	2	3.749	0.354	0.163	1.250	1	1.250	0	0.027	0	0	0	0	0	0.999	1	0.999	0	0.022	0.999	1	0.999	0	0.022	0	0	0
Shi_Ashtray_5	49.360	6.848	5	1.370	0.922	0.139	1.998	1	1.998	0	0.040	0	0	0	0	0	3.996	2	1.998	1.063	0.081	5.499	1	5.499	0	0.111	1.251	1	1.251	0	0.025	0	0	0	0	0	1.501	1	1.501	0	0.030	1.219	1	1.219	0	0.025	0	0	0
								5					0					10					8					5					0					5					5					1
Shi_Money-Bank_1	90.157	10.366	7	1.481	0.998	0.115	3.747	1	3.747	0	0.042	2.251	1	2.251	0	0.025	0	0	0	0	0	23.769	2	11.884	7.973	0.264	1.474	1	1.474	0	0.016	1.242	1	1.242	0	0.014	0.749	1	0.749	0	0.008	1.773	1	1.773	0	0.020	5.747	1	5.747
Shi_Money-Bank_2	80.572	9.595	5	1.919	1.039	0.119	4.000	1	4.000	0	0.050	3.250	1	3.250	0	0.040	0	0	0	0	0	19.999	2	9.999	8.134	0.248	1.250	1	1.250	0	0.016	0.701	1	0.701	0	0.009	1.497	1	1.497	0	0.019	1.515	1	1.515	0	0.019	5.249	1	5.249
Shi_Money-Bank_3	107.852	15.295	11	1.390	0.898	0.142	3.998	1	3.998	0	0.037	7.748	4	1.937	0.963	0.072	0	0	0	0	0	26.256	4	6.564	5.484	0.243	1.260	1	1.260	0	0.012	0.747	1	0.747	0	0.007	1.248	1	1.248	0	0.012	1.505	1	1.505	0	0.014	5.003	1	5.003
Shi_Money-Bank_4	92.081	15.741	7	2.249	1.658	0.171	4.000	1	4.000	0	0.043	2.500	1	2.500	0	0.027	0	0	0	0	0	21.302	3	7.101	5.659	0.231	0.999	1	0.999	0	0.011	1.249	1	1.249	0	0.014	1.000	1	1.000	0	0.011	1.251	1	1.251	0	0.014	4.500	1	4.500
Shi_Money-Bank_5	80.545	9.760	7	1.394	1.071	0.121	2.499	1	2.499	0	0.031	3.520	2	1.760	0.696	0.044	0	0	0	0	0	17.496	2	8.748	7.423	0.217	1.249	1	1.249	0	0.016	1.498	1	1.498	0	0.019	1.247	1	1.247	0	0.015	1.001	1	1.001	0	0.012	4.503	1	4.503
								5					9					0					13					5					5					5					5					5
								15					9					10					26					15					6					15					15					6
[truncated: 58 more columns]
