# Supplementary material for: Assessing the influence of culture on craft skills: A quantitative study with expert Nepalese potters
Source: PLoS One. 2020 Oct 1;15(10):e0239139. doi: 10.1371/journal.pone.0239139 (PMC7529208; doi:10.1371/journal.pone.0239139)
Supplement: S1 Data — (ZIP) [file pone.0239139.s007.zip › Data/Hands-Position_RawData_Boris_Sequences/Din_Anchora.xlsx]

## Sheet: Aggregated events
Observation id	Observation date	Media file	Total length	FPS	Shape	Subject	Behavior	Behavioral category	Modifiers	Behavior type	Start (s)	Stop (s)	Duration (s)	Comment start	Comment stop		start time	duration
Din_Anchora_5	2019-02-15 17:21:46	C:/Users/gando/Documents/Films_Nepal/20140623_Din_Anchora-Ashtray-Money-Bank_Angle2,MP4	140.71	29.97	Anchora	Din	0	Other action		STATE	1.101	2.601	1.5				0	1.5
Din_Anchora_5	2019-02-15 17:21:46	C:/Users/gando/Documents/Films_Nepal/20140623_Din_Anchora-Ashtray-Money-Bank_Angle2,MP4	140.71	29.97	Anchora	Din	1	Hand Position		STATE	2.602	3.352	0.75				1.501	0.75
Din_Anchora_5	2019-02-15 17:21:46	C:/Users/gando/Documents/Films_Nepal/20140623_Din_Anchora-Ashtray-Money-Bank_Angle2,MP4	140.71	29.97	Anchora	Din	2	Hand Position		STATE	3.353	5.351	1.998				2.252	1.998
Din_Anchora_5	2019-02-15 17:21:46	C:/Users/gando/Documents/Films_Nepal/20140623_Din_Anchora-Ashtray-Money-Bank_Angle2,MP4	140.71	29.97	Anchora	Din	85	Hand Position		STATE	5.352	7.102	1.75				4.251	1.75
Din_Anchora_5	2019-02-15 17:21:46	C:/Users/gando/Documents/Films_Nepal/20140623_Din_Anchora-Ashtray-Money-Bank_Angle2,MP4	140.71	29.97	Anchora	Din	86	Hand Position		STATE	7.103	8.825	1.722				6.002	1.722
Din_Anchora_5	2019-02-15 17:21:46	C:/Users/gando/Documents/Films_Nepal/20140623_Din_Anchora-Ashtray-Money-Bank_Angle2,MP4	140.71	29.97	Anchora	Din	0	Other action		STATE	8.826	9.823	0.997				7.725	0.997
Din_Anchora_5	2019-02-15 17:21:46	C:/Users/gando/Documents/Films_Nepal/20140623_Din_Anchora-Ashtray-Money-Bank_Angle2,MP4	140.71	29.97	Anchora	Din	91	Hand Position		STATE	9.824	11.325	1.501				8.723	1.501
Din_Anchora_5	2019-02-15 17:21:46	C:/Users/gando/Documents/Films_Nepal/20140623_Din_Anchora-Ashtray-Money-Bank_Angle2,MP4	140.71	29.97	Anchora	Din	88	Hand Position		STATE	11.326	12.829	1.503				10.225	1.503
Din_Anchora_5	2019-02-15 17:21:46	C:/Users/gando/Documents/Films_Nepal/20140623_Din_Anchora-Ashtray-Money-Bank_Angle2,MP4	140.71	29.97	Anchora	Din	70	Hand Position		STATE	12.83	14.328	1.498				11.729	1.498
Din_Anchora_5	2019-02-15 17:21:46	C:/Users/gando/Documents/Films_Nepal/20140623_Din_Anchora-Ashtray-Money-Bank_Angle2,MP4	140.71	29.97	Anchora	Din	8	Hand Position		STATE	14.329	18.334	4.005				13.228	4.005
Din_Anchora_5	2019-02-15 17:21:46	C:/Users/gando/Documents/Films_Nepal/20140623_Din_Anchora-Ashtray-Money-Bank_Angle2,MP4	140.71	29.97	Anchora	Din	86	Hand Position		STATE	18.335	21.334	2.999				17.234	2.999
Din_Anchora_5	2019-02-15 17:21:46	C:/Users/gando/Documents/Films_Nepal/20140623_Din_Anchora-Ashtray-Money-Bank_Angle2,MP4	140.71	29.97	Anchora	Din	85	Hand Position		STATE	21.335	22.335	1				20.234	1
Din_Anchora_5	2019-02-15 17:21:46	C:/Users/gando/Documents/Films_Nepal/20140623_Din_Anchora-Ashtray-Money-Bank_Angle2,MP4	140.71	29.97	Anchora	Din	0	Other action		STATE	22.336	24.084	1.748				21.235	1.748
Din_Anchora_5	2019-02-15 17:21:46	C:/Users/gando/Documents/Films_Nepal/20140623_Din_Anchora-Ashtray-Money-Bank_Angle2,MP4	140.71	29.97	Anchora	Din	11	Hand Position		STATE	24.085	30.1	6.015				22.984	6.015
Din_Anchora_5	2019-02-15 17:21:46	C:/Users/gando/Documents/Films_Nepal/20140623_Din_Anchora-Ashtray-Money-Bank_Angle2,MP4	140.71	29.97	Anchora	Din	70	Hand Position		STATE	30.101	31.097	0.996				29	0.996
Din_Anchora_5	2019-02-15 17:21:46	C:/Users/gando/Documents/Films_Nepal/20140623_Din_Anchora-Ashtray-Money-Bank_Angle2,MP4	140.71	29.97	Anchora	Din	0	Other action		STATE	31.098	32.098	1				29.997	1
Din_Anchora_1	2019-02-15 11:36:06	C:/Users/gando/Documents/Films_Nepal/20140623_Din_Anchora_1-5,MP4	217.75	29.97	Anchora	Din	0	Other action		STATE	39.604	42.099	2.495
Din_Anchora_1	2019-02-15 11:36:06	C:/Users/gando/Documents/Films_Nepal/20140623_Din_Anchora_1-5,MP4	217.75	29.97	Anchora	Din	1	Hand Position		STATE	42.1	43.358	1.258
Din_Anchora_1	2019-02-15 11:36:06	C:/Users/gando/Documents/Films_Nepal/20140623_Din_Anchora_1-5,MP4	217.75	29.97	Anchora	Din	2	Hand Position		STATE	43.359	44.61	1.251
Din_Anchora_1	2019-02-15 11:36:06	C:/Users/gando/Documents/Films_Nepal/20140623_Din_Anchora_1-5,MP4	217.75	29.97	Anchora	Din	86	Hand Position		STATE	44.611	46.863	2.252
Din_Anchora_1	2019-02-15 11:36:06	C:/Users/gando/Documents/Films_Nepal/20140623_Din_Anchora_1-5,MP4	217.75	29.97	Anchora	Din	0	Other action		STATE	46.864	48.36	1.496
Din_Anchora_1	2019-02-15 11:36:06	C:/Users/gando/Documents/Films_Nepal/20140623_Din_Anchora_1-5,MP4	217.75	29.97	Anchora	Din	86	Hand Position		STATE	48.361	50.37	2.009
Din_Anchora_1	2019-02-15 11:36:06	C:/Users/gando/Documents/Films_Nepal/20140623_Din_Anchora_1-5,MP4	217.75	29.97	Anchora	Din	88	Hand Position		STATE	50.371	52.619	2.248
Din_Anchora_1	2019-02-15 11:36:06	C:/Users/gando/Documents/Films_Nepal/20140623_Din_Anchora_1-5,MP4	217.75	29.97	Anchora	Din	70	Hand Position		STATE	52.62	54.865	2.245
Din_Anchora_1	2019-02-15 11:36:06	C:/Users/gando/Documents/Films_Nepal/20140623_Din_Anchora_1-5,MP4	217.75	29.97	Anchora	Din	8	Hand Position		STATE	54.866	58.868	4.002
Din_Anchora_1	2019-02-15 11:36:06	C:/Users/gando/Documents/Films_Nepal/20140623_Din_Anchora_1-5,MP4	217.75	29.97	Anchora	Din	86	Hand Position		STATE	58.869	62.616	3.747
Din_Anchora_1	2019-02-15 11:36:06	C:/Users/gando/Documents/Films_Nepal/20140623_Din_Anchora_1-5,MP4	217.75	29.97	Anchora	Din	85	Hand Position		STATE	62.617	63.867	1.25
Din_Anchora_1	2019-02-15 11:36:06	C:/Users/gando/Documents/Films_Nepal/20140623_Din_Anchora_1-5,MP4	217.75	29.97	Anchora	Din	0	Other action		STATE	63.868	65.615	1.747
Din_Anchora_1	2019-02-15 11:36:06	C:/Users/gando/Documents/Films_Nepal/20140623_Din_Anchora_1-5,MP4	217.75	29.97	Anchora	Din	11	Hand Position		STATE	65.616	70.135	4.519
Din_Anchora_1	2019-02-15 11:36:06	C:/Users/gando/Documents/Films_Nepal/20140623_Din_Anchora_1-5,MP4	217.75	29.97	Anchora	Din	70	Hand Position		STATE	70.136	71.385	1.249
Din_Anchora_1	2019-02-15 11:36:06	C:/Users/gando/Documents/Films_Nepal/20140623_Din_Anchora_1-5,MP4	217.75	29.97	Anchora	Din	11	Hand Position		STATE	71.386	74.386	3
Din_Anchora_1	2019-02-15 11:36:06	C:/Users/gando/Documents/Films_Nepal/20140623_Din_Anchora_1-5,MP4	217.75	29.97	Anchora	Din	70	Hand Position		STATE	74.387	75.636	1.249
Din_Anchora_1	2019-02-15 11:36:06	C:/Users/gando/Documents/Films_Nepal/20140623_Din_Anchora_1-5,MP4	217.75	29.97	Anchora	Din	85	Hand Position		STATE	75.637	76.635	0.998
Din_Anchora_1	2019-02-15 11:36:06	C:/Users/gando/Documents/Films_Nepal/20140623_Din_Anchora_1-5,MP4	217.75	29.97	Anchora	Din	0	Other action		STATE	76.636	77.136	0.5
Din_Anchora_2	2019-02-15 11:54:54	C:/Users/gando/Documents/Films_Nepal/20140623_Din_Anchora_1-5,MP4	217.75	29.97	Anchora	Din	0	Other action		STATE	80.65	83.896	3.246
Din_Anchora_2	2019-02-15 11:54:54	C:/Users/gando/Documents/Films_Nepal/20140623_Din_Anchora_1-5,MP4	217.75	29.97	Anchora	Din	1	Hand Position		STATE	83.897	86.152	2.255
Din_Anchora_2	2019-02-15 11:54:54	C:/Users/gando/Documents/Films_Nepal/20140623_Din_Anchora_1-5,MP4	217.75	29.97	Anchora	Din	2	Hand Position		STATE	86.153	87.904	1.751
Din_Anchora_2	2019-02-15 11:54:54	C:/Users/gando/Documents/Films_Nepal/20140623_Din_Anchora_1-5,MP4	217.75	29.97	Anchora	Din	85	Hand Position		STATE	87.905	89.653	1.748
Din_Anchora_2	2019-02-15 11:54:54	C:/Users/gando/Documents/Films_Nepal/20140623_Din_Anchora_1-5,MP4	217.75	29.97	Anchora	Din	86	Hand Position		STATE	89.654	92.149	2.495
Din_Anchora_2	2019-02-15 11:54:54	C:/Users/gando/Documents/Films_Nepal/20140623_Din_Anchora_1-5,MP4	217.75	29.97	Anchora	Din	0	Other action		STATE	92.15	92.902	0.752
Din_Anchora_2	2019-02-15 11:54:54	C:/Users/gando/Documents/Films_Nepal/20140623_Din_Anchora_1-5,MP4	217.75	29.97	Anchora	Din	91	Hand Position		STATE	92.903	95.157	2.254
Din_Anchora_2	2019-02-15 11:54:54	C:/Users/gando/Documents/Films_Nepal/20140623_Din_Anchora_1-5,MP4	217.75	29.97	Anchora	Din	88	Hand Position		STATE	95.158	96.409	1.251
Din_Anchora_2	2019-02-15 11:54:54	C:/Users/gando/Documents/Films_Nepal/20140623_Din_Anchora_1-5,MP4	217.75	29.97	Anchora	Din	70	Hand Position		STATE	96.41	98.157	1.747
Din_Anchora_2	2019-02-15 11:54:54	C:/Users/gando/Documents/Films_Nepal/20140623_Din_Anchora_1-5,MP4	217.75	29.97	Anchora	Din	8	Hand Position		STATE	98.158	102.67	4.512
Din_Anchora_2	2019-02-15 11:54:54	C:/Users/gando/Documents/Films_Nepal/20140623_Din_Anchora_1-5,MP4	217.75	29.97	Anchora	Din	86	Hand Position		STATE	102.671	105.669	2.998
Din_Anchora_2	2019-02-15 11:54:54	C:/Users/gando/Documents/Films_Nepal/20140623_Din_Anchora_1-5,MP4	217.75	29.97	Anchora	Din	85	Hand Position		STATE	105.67	106.92	1.25
Din_Anchora_2	2019-02-15 11:54:54	C:/Users/gando/Documents/Films_Nepal/20140623_Din_Anchora_1-5,MP4	217.75	29.97	Anchora	Din	0	Other action		STATE	106.921	108.919	1.998
Din_Anchora_2	2019-02-15 11:54:54	C:/Users/gando/Documents/Films_Nepal/20140623_Din_Anchora_1-5,MP4	217.75	29.97	Anchora	Din	11	Hand Position		STATE	108.92	115.169	6.249
Din_Anchora_2	2019-02-15 11:54:54	C:/Users/gando/Documents/Films_Nepal/20140623_Din_Anchora_1-5,MP4	217.75	29.97	Anchora	Din	70	Hand Position		STATE	115.17	116.421	1.251
Din_Anchora_2	2019-02-15 11:54:54	C:/Users/gando/Documents/Films_Nepal/20140623_Din_Anchora_1-5,MP4	217.75	29.97	Anchora	Din	85	Hand Position		STATE	116.422	117.184	0.762
Din_Anchora_2	2019-02-15 11:54:54	C:/Users/gando/Documents/Films_Nepal/20140623_Din_Anchora_1-5,MP4	217.75	29.97	Anchora	Din	0	Other action		STATE	117.185	117.684	0.499
Din_Anchora_3	2019-02-15 16:46:37	C:/Users/gando/Documents/Films_Nepal/20140623_Din_Anchora_1-5,MP4	217.75	29.97	Anchora	Din	0	Other action		STATE	129.197	130.685	1.488
Din_Anchora_3	2019-02-15 16:46:37	C:/Users/gando/Documents/Films_Nepal/20140623_Din_Anchora_1-5,MP4	217.75	29.97	Anchora	Din	1	Hand Position		STATE	130.686	131.697	1.011
Din_Anchora_3	2019-02-15 16:46:37	C:/Users/gando/Documents/Films_Nepal/20140623_Din_Anchora_1-5,MP4	217.75	29.97	Anchora	Din	2	Hand Position		STATE	131.698	133.205	1.507
Din_Anchora_3	2019-02-15 16:46:37	C:/Users/gando/Documents/Films_Nepal/20140623_Din_Anchora_1-5,MP4	217.75	29.97	Anchora	Din	85	Hand Position		STATE	133.206	134.697	1.491
Din_Anchora_3	2019-02-15 16:46:37	C:/Users/gando/Documents/Films_Nepal/20140623_Din_Anchora_1-5,MP4	217.75	29.97	Anchora	Din	86	Hand Position		STATE	134.698	136.704	2.006
Din_Anchora_3	2019-02-15 16:46:37	C:/Users/gando/Documents/Films_Nepal/20140623_Din_Anchora_1-5,MP4	217.75	29.97	Anchora	Din	0	Other action		STATE	136.705	137.203	0.498
Din_Anchora_3	2019-02-15 16:46:37	C:/Users/gando/Documents/Films_Nepal/20140623_Din_Anchora_1-5,MP4	217.75	29.97	Anchora	Din	91	Hand Position		STATE	137.204	139.205	2.001
Din_Anchora_3	2019-02-15 16:46:37	C:/Users/gando/Documents/Films_Nepal/20140623_Din_Anchora_1-5,MP4	217.75	29.97	Anchora	Din	88	Hand Position		STATE	139.206	140.705	1.499
Din_Anchora_3	2019-02-15 16:46:37	C:/Users/gando/Documents/Films_Nepal/20140623_Din_Anchora_1-5,MP4	217.75	29.97	Anchora	Din	70	Hand Position		STATE	140.706	142.453	1.747
Din_Anchora_3	2019-02-15 16:46:37	C:/Users/gando/Documents/Films_Nepal/20140623_Din_Anchora_1-5,MP4	217.75	29.97	Anchora	Din	8	Hand Position		STATE	142.454	146.454	4
Din_Anchora_3	2019-02-15 16:46:37	C:/Users/gando/Documents/Films_Nepal/20140623_Din_Anchora_1-5,MP4	217.75	29.97	Anchora	Din	86	Hand Position		STATE	146.455	149.703	3.248
Din_Anchora_3	2019-02-15 16:46:37	C:/Users/gando/Documents/Films_Nepal/20140623_Din_Anchora_1-5,MP4	217.75	29.97	Anchora	Din	85	Hand Position		STATE	149.704	150.953	1.249
Din_Anchora_3	2019-02-15 16:46:37	C:/Users/gando/Documents/Films_Nepal/20140623_Din_Anchora_1-5,MP4	217.75	29.97	Anchora	Din	0	Other action		STATE	150.954	153.705	2.751
Din_Anchora_3	2019-02-15 16:46:37	C:/Users/gando/Documents/Films_Nepal/20140623_Din_Anchora_1-5,MP4	217.75	29.97	Anchora	Din	11	Hand Position		STATE	153.706	162.452	8.746
Din_Anchora_3	2019-02-15 16:46:37	C:/Users/gando/Documents/Films_Nepal/20140623_Din_Anchora_1-5,MP4	217.75	29.97	Anchora	Din	70	Hand Position		STATE	162.453	163.952	1.499
Din_Anchora_3	2019-02-15 16:46:37	C:/Users/gando/Documents/Films_Nepal/20140623_Din_Anchora_1-5,MP4	217.75	29.97	Anchora	Din	0	Other action		STATE	163.953	164.454	0.501
Din_Anchora_4	2019-02-15 17:00:23	C:/Users/gando/Documents/Films_Nepal/20140623_Din_Anchora_1-5,MP4	217.75	29.97	Anchora	Din	0	Other action		STATE	168.983	171.233	2.25
Din_Anchora_4	2019-02-15 17:00:23	C:/Users/gando/Documents/Films_Nepal/20140623_Din_Anchora_1-5,MP4	217.75	29.97	Anchora	Din	1	Hand Position		STATE	171.234	175.231	3.997
Din_Anchora_4	2019-02-15 17:00:23	C:/Users/gando/Documents/Films_Nepal/20140623_Din_Anchora_1-5,MP4	217.75	29.97	Anchora	Din	2	Hand Position		STATE	175.232	176.983	1.751
Din_Anchora_4	2019-02-15 17:00:23	C:/Users/gando/Documents/Films_Nepal/20140623_Din_Anchora_1-5,MP4	217.75	29.97	Anchora	Din	85	Hand Position		STATE	176.984	178.49	1.506
Din_Anchora_4	2019-02-15 17:00:23	C:/Users/gando/Documents/Films_Nepal/20140623_Din_Anchora_1-5,MP4	217.75	29.97	Anchora	Din	86	Hand Position		STATE	178.491	180.745	2.254
Din_Anchora_4	2019-02-15 17:00:23	C:/Users/gando/Documents/Films_Nepal/20140623_Din_Anchora_1-5,MP4	217.75	29.97	Anchora	Din	0	Other action		STATE	180.746	181.249	0.503
Din_Anchora_4	2019-02-15 17:00:23	C:/Users/gando/Documents/Films_Nepal/20140623_Din_Anchora_1-5,MP4	217.75	29.97	Anchora	Din	91	Hand Position		STATE	181.25	183.248	1.998
Din_Anchora_4	2019-02-15 17:00:23	C:/Users/gando/Documents/Films_Nepal/20140623_Din_Anchora_1-5,MP4	217.75	29.97	Anchora	Din	88	Hand Position		STATE	183.249	184.749	1.5
Din_Anchora_4	2019-02-15 17:00:23	C:/Users/gando/Documents/Films_Nepal/20140623_Din_Anchora_1-5,MP4	217.75	29.97	Anchora	Din	70	Hand Position		STATE	184.75	186.747	1.997
Din_Anchora_4	2019-02-15 17:00:23	C:/Users/gando/Documents/Films_Nepal/20140623_Din_Anchora_1-5,MP4	217.75	29.97	Anchora	Din	8	Hand Position		STATE	186.748	188.748	2
Din_Anchora_4	2019-02-15 17:00:23	C:/Users/gando/Documents/Films_Nepal/20140623_Din_Anchora_1-5,MP4	217.75	29.97	Anchora	Din	86	Hand Position		STATE	188.749	191.997	3.248
Din_Anchora_4	2019-02-15 17:00:23	C:/Users/gando/Documents/Films_Nepal/20140623_Din_Anchora_1-5,MP4	217.75	29.97	Anchora	Din	85	Hand Position		STATE	191.998	193.249	1.251
Din_Anchora_4	2019-02-15 17:00:23	C:/Users/gando/Documents/Films_Nepal/20140623_Din_Anchora_1-5,MP4	217.75	29.97	Anchora	Din	8	Hand Position		STATE	193.25	196.499	3.249
Din_Anchora_4	2019-02-15 17:00:23	C:/Users/gando/Documents/Films_Nepal/20140623_Din_Anchora_1-5,MP4	217.75	29.97	Anchora	Din	101	Hand Position		STATE	196.5	198.498	1.998
Din_Anchora_4	2019-02-15 17:00:23	C:/Users/gando/Documents/Films_Nepal/20140623_Din_Anchora_1-5,MP4	217.75	29.97	Anchora	Din	1	Hand Position		STATE	198.499	198.515	0.016
Din_Anchora_4	2019-02-15 17:00:23	C:/Users/gando/Documents/Films_Nepal/20140623_Din_Anchora_1-5,MP4	217.75	29.97	Anchora	Din	85	Hand Position		STATE	198.516	199.515	0.999
Din_Anchora_4	2019-02-15 17:00:23	C:/Users/gando/Documents/Films_Nepal/20140623_Din_Anchora_1-5,MP4	217.75	29.97	Anchora	Din	0	Other action		STATE	199.516	201.015	1.499
Din_Anchora_4	2019-02-15 17:00:23	C:/Users/gando/Documents/Films_Nepal/20140623_Din_Anchora_1-5,MP4	217.75	29.97	Anchora	Din	11	Hand Position		STATE	201.016	207.525	6.509
Din_Anchora_4	2019-02-15 17:00:23	C:/Users/gando/Documents/Films_Nepal/20140623_Din_Anchora_1-5,MP4	217.75	29.97	Anchora	Din	70	Hand Position		STATE	207.526	208.776	1.25
Din_Anchora_4	2019-02-15 17:00:23	C:/Users/gando/Documents/Films_Nepal/20140623_Din_Anchora_1-5,MP4	217.75	29.97	Anchora	Din	85	Hand Position		STATE	208.777	209.525	0.748
Din_Anchora_4	2019-02-15 17:00:23	C:/Users/gando/Documents/Films_Nepal/20140623_Din_Anchora_1-5,MP4	217.75	29.97	Anchora	Din	0	Other action		STATE	209.526	210.277	0.751
