# Supplementary material for: Assessing the influence of culture on craft skills: A quantitative study with expert Nepalese potters
Source: PLoS One. 2020 Oct 1;15(10):e0239139. doi: 10.1371/journal.pone.0239139 (PMC7529208; doi:10.1371/journal.pone.0239139)
Supplement: S1 Data — (ZIP) [file pone.0239139.s007.zip › Data/Hands-Position_RawData_Boris_Sequences/Din_Ashtray.xlsx]

## Sheet: Aggregated events
Observation id	Observation date	Media file	Total length	FPS	Shape	Subject	Behavior	Behavioral category	Modifiers	Behavior type	Start (s)	Stop (s)	Duration (s)	Comment start	Comment stop
Din_Ashtray_1	2019-02-16 16:01:03	C:/Users/gando/Documents/Films_Nepal/20140623_Din_Ashtray_1-5.MP4	239.570	29.97	Ashtray	Din	1	Hand Position		STATE	0.605	2.100	1.495
Din_Ashtray_1	2019-02-16 16:01:03	C:/Users/gando/Documents/Films_Nepal/20140623_Din_Ashtray_1-5.MP4	239.570	29.97	Ashtray	Din	2	Hand Position		STATE	2.101	3.351	1.250
Din_Ashtray_1	2019-02-16 16:01:03	C:/Users/gando/Documents/Films_Nepal/20140623_Din_Ashtray_1-5.MP4	239.570	29.97	Ashtray	Din	85	Hand Position		STATE	3.352	5.100	1.748
Din_Ashtray_1	2019-02-16 16:01:03	C:/Users/gando/Documents/Films_Nepal/20140623_Din_Ashtray_1-5.MP4	239.570	29.97	Ashtray	Din	86	Hand Position		STATE	5.101	7.072	1.971
Din_Ashtray_1	2019-02-16 16:01:03	C:/Users/gando/Documents/Films_Nepal/20140623_Din_Ashtray_1-5.MP4	239.570	29.97	Ashtray	Din	0	Other action		STATE	7.073	7.822	0.749
Din_Ashtray_1	2019-02-16 16:01:03	C:/Users/gando/Documents/Films_Nepal/20140623_Din_Ashtray_1-5.MP4	239.570	29.97	Ashtray	Din	91	Hand Position		STATE	7.823	10.324	2.501
Din_Ashtray_1	2019-02-16 16:01:03	C:/Users/gando/Documents/Films_Nepal/20140623_Din_Ashtray_1-5.MP4	239.570	29.97	Ashtray	Din	88	Hand Position		STATE	10.325	11.823	1.498
Din_Ashtray_1	2019-02-16 16:01:03	C:/Users/gando/Documents/Films_Nepal/20140623_Din_Ashtray_1-5.MP4	239.570	29.97	Ashtray	Din	8	Hand Position		STATE	11.824	15.823	3.999
Din_Ashtray_1	2019-02-16 16:01:03	C:/Users/gando/Documents/Films_Nepal/20140623_Din_Ashtray_1-5.MP4	239.570	29.97	Ashtray	Din	0	Other action		STATE	15.824	17.075	1.251
Din_Ashtray_1	2019-02-16 16:01:03	C:/Users/gando/Documents/Films_Nepal/20140623_Din_Ashtray_1-5.MP4	239.570	29.97	Ashtray	Din	99	Hand Position		STATE	17.076	21.081	4.005
Din_Ashtray_1	2019-02-16 16:01:03	C:/Users/gando/Documents/Films_Nepal/20140623_Din_Ashtray_1-5.MP4	239.570	29.97	Ashtray	Din	0	Other action		STATE	21.082	23.841	2.759
Din_Ashtray_1	2019-02-16 16:01:03	C:/Users/gando/Documents/Films_Nepal/20140623_Din_Ashtray_1-5.MP4	239.570	29.97	Ashtray	Din	80	Hand Position		STATE	23.842	25.839	1.997
Din_Ashtray_1	2019-02-16 16:01:03	C:/Users/gando/Documents/Films_Nepal/20140623_Din_Ashtray_1-5.MP4	239.570	29.97	Ashtray	Din	97	Hand Position		STATE	25.840	28.593	2.753
Din_Ashtray_1	2019-02-16 16:01:03	C:/Users/gando/Documents/Films_Nepal/20140623_Din_Ashtray_1-5.MP4	239.570	29.97	Ashtray	Din	80	Hand Position		STATE	28.594	29.838	1.244
Din_Ashtray_1	2019-02-16 16:01:03	C:/Users/gando/Documents/Films_Nepal/20140623_Din_Ashtray_1-5.MP4	239.570	29.97	Ashtray	Din	11	Hand Position		STATE	29.839	32.339	2.500
Din_Ashtray_1	2019-02-16 16:01:03	C:/Users/gando/Documents/Films_Nepal/20140623_Din_Ashtray_1-5.MP4	239.570	29.97	Ashtray	Din	80	Hand Position		STATE	32.340	34.340	2.000
Din_Ashtray_1	2019-02-16 16:01:03	C:/Users/gando/Documents/Films_Nepal/20140623_Din_Ashtray_1-5.MP4	239.570	29.97	Ashtray	Din	97	Hand Position		STATE	34.341	35.589	1.248
Din_Ashtray_1	2019-02-16 16:01:03	C:/Users/gando/Documents/Films_Nepal/20140623_Din_Ashtray_1-5.MP4	239.570	29.97	Ashtray	Din	0	Other action		STATE	35.590	38.092	2.502
Din_Ashtray_2	2019-02-16 16:11:37	C:/Users/gando/Documents/Films_Nepal/20140623_Din_Ashtray_1-5.MP4	239.570	29.97	Ashtray	Din	0	Other action		STATE	41.860	45.606	3.746
Din_Ashtray_2	2019-02-16 16:11:37	C:/Users/gando/Documents/Films_Nepal/20140623_Din_Ashtray_1-5.MP4	239.570	29.97	Ashtray	Din	1	Hand Position		STATE	45.607	47.356	1.749
Din_Ashtray_2	2019-02-16 16:11:37	C:/Users/gando/Documents/Films_Nepal/20140623_Din_Ashtray_1-5.MP4	239.570	29.97	Ashtray	Din	2	Hand Position		STATE	47.357	48.857	1.500
Din_Ashtray_2	2019-02-16 16:11:37	C:/Users/gando/Documents/Films_Nepal/20140623_Din_Ashtray_1-5.MP4	239.570	29.97	Ashtray	Din	85	Hand Position		STATE	48.858	50.605	1.747
Din_Ashtray_2	2019-02-16 16:11:37	C:/Users/gando/Documents/Films_Nepal/20140623_Din_Ashtray_1-5.MP4	239.570	29.97	Ashtray	Din	86	Hand Position		STATE	50.606	53.361	2.755
Din_Ashtray_2	2019-02-16 16:11:37	C:/Users/gando/Documents/Films_Nepal/20140623_Din_Ashtray_1-5.MP4	239.570	29.97	Ashtray	Din	0	Other action		STATE	53.362	53.858	0.496
Din_Ashtray_2	2019-02-16 16:11:37	C:/Users/gando/Documents/Films_Nepal/20140623_Din_Ashtray_1-5.MP4	239.570	29.97	Ashtray	Din	91	Hand Position		STATE	53.859	56.109	2.250
Din_Ashtray_2	2019-02-16 16:11:37	C:/Users/gando/Documents/Films_Nepal/20140623_Din_Ashtray_1-5.MP4	239.570	29.97	Ashtray	Din	88	Hand Position		STATE	56.110	57.356	1.246
Din_Ashtray_2	2019-02-16 16:11:37	C:/Users/gando/Documents/Films_Nepal/20140623_Din_Ashtray_1-5.MP4	239.570	29.97	Ashtray	Din	8	Hand Position		STATE	57.357	61.108	3.751
Din_Ashtray_2	2019-02-16 16:11:37	C:/Users/gando/Documents/Films_Nepal/20140623_Din_Ashtray_1-5.MP4	239.570	29.97	Ashtray	Din	0	Other action		STATE	61.109	62.106	0.997
Din_Ashtray_2	2019-02-16 16:11:37	C:/Users/gando/Documents/Films_Nepal/20140623_Din_Ashtray_1-5.MP4	239.570	29.97	Ashtray	Din	99	Hand Position		STATE	62.107	65.132	3.025
Din_Ashtray_2	2019-02-16 16:11:37	C:/Users/gando/Documents/Films_Nepal/20140623_Din_Ashtray_1-5.MP4	239.570	29.97	Ashtray	Din	0	Other action		STATE	65.133	67.633	2.500
Din_Ashtray_2	2019-02-16 16:11:37	C:/Users/gando/Documents/Films_Nepal/20140623_Din_Ashtray_1-5.MP4	239.570	29.97	Ashtray	Din	80	Hand Position		STATE	67.634	72.390	4.756
Din_Ashtray_2	2019-02-16 16:11:37	C:/Users/gando/Documents/Films_Nepal/20140623_Din_Ashtray_1-5.MP4	239.570	29.97	Ashtray	Din	97	Hand Position		STATE	72.391	74.889	2.498
Din_Ashtray_2	2019-02-16 16:11:37	C:/Users/gando/Documents/Films_Nepal/20140623_Din_Ashtray_1-5.MP4	239.570	29.97	Ashtray	Din	80	Hand Position		STATE	74.890	76.640	1.750
Din_Ashtray_2	2019-02-16 16:11:37	C:/Users/gando/Documents/Films_Nepal/20140623_Din_Ashtray_1-5.MP4	239.570	29.97	Ashtray	Din	97	Hand Position		STATE	76.641	78.139	1.498
Din_Ashtray_2	2019-02-16 16:11:37	C:/Users/gando/Documents/Films_Nepal/20140623_Din_Ashtray_1-5.MP4	239.570	29.97	Ashtray	Din	0	Other action		STATE	78.140	80.388	2.248
Din_Ashtray_2	2019-02-16 16:11:37	C:/Users/gando/Documents/Films_Nepal/20140623_Din_Ashtray_1-5.MP4	239.570	29.97	Ashtray	Din	11	Hand Position		STATE	80.389	83.640	3.251
Din_Ashtray_2	2019-02-16 16:11:37	C:/Users/gando/Documents/Films_Nepal/20140623_Din_Ashtray_1-5.MP4	239.570	29.97	Ashtray	Din	80	Hand Position		STATE	83.641	84.651	1.010
Din_Ashtray_2	2019-02-16 16:11:37	C:/Users/gando/Documents/Films_Nepal/20140623_Din_Ashtray_1-5.MP4	239.570	29.97	Ashtray	Din	97	Hand Position		STATE	84.652	86.400	1.748
Din_Ashtray_2	2019-02-16 16:11:37	C:/Users/gando/Documents/Films_Nepal/20140623_Din_Ashtray_1-5.MP4	239.570	29.97	Ashtray	Din	0	Other action		STATE	86.401	87.402	1.001
Din_Ashtray_3	2019-02-16 16:18:13	C:/Users/gando/Documents/Films_Nepal/20140623_Din_Ashtray_1-5.MP4	239.570	29.97	Ashtray	Din	0	Other action		STATE	90.912	95.154	4.242
Din_Ashtray_3	2019-02-16 16:18:13	C:/Users/gando/Documents/Films_Nepal/20140623_Din_Ashtray_1-5.MP4	239.570	29.97	Ashtray	Din	1	Hand Position		STATE	95.155	96.162	1.007
Din_Ashtray_3	2019-02-16 16:18:13	C:/Users/gando/Documents/Films_Nepal/20140623_Din_Ashtray_1-5.MP4	239.570	29.97	Ashtray	Din	2	Hand Position		STATE	96.163	97.412	1.249
Din_Ashtray_3	2019-02-16 16:18:13	C:/Users/gando/Documents/Films_Nepal/20140623_Din_Ashtray_1-5.MP4	239.570	29.97	Ashtray	Din	85	Hand Position		STATE	97.413	98.914	1.501
Din_Ashtray_3	2019-02-16 16:18:13	C:/Users/gando/Documents/Films_Nepal/20140623_Din_Ashtray_1-5.MP4	239.570	29.97	Ashtray	Din	86	Hand Position		STATE	98.915	101.666	2.751
Din_Ashtray_3	2019-02-16 16:18:13	C:/Users/gando/Documents/Films_Nepal/20140623_Din_Ashtray_1-5.MP4	239.570	29.97	Ashtray	Din	0	Other action		STATE	101.667	102.414	0.747
Din_Ashtray_3	2019-02-16 16:18:13	C:/Users/gando/Documents/Films_Nepal/20140623_Din_Ashtray_1-5.MP4	239.570	29.97	Ashtray	Din	91	Hand Position		STATE	102.415	104.666	2.251
Din_Ashtray_3	2019-02-16 16:18:13	C:/Users/gando/Documents/Films_Nepal/20140623_Din_Ashtray_1-5.MP4	239.570	29.97	Ashtray	Din	88	Hand Position		STATE	104.667	106.165	1.498
Din_Ashtray_3	2019-02-16 16:18:13	C:/Users/gando/Documents/Films_Nepal/20140623_Din_Ashtray_1-5.MP4	239.570	29.97	Ashtray	Din	8	Hand Position		STATE	106.166	111.665	5.499
Din_Ashtray_3	2019-02-16 16:18:13	C:/Users/gando/Documents/Films_Nepal/20140623_Din_Ashtray_1-5.MP4	239.570	29.97	Ashtray	Din	0	Other action		STATE	111.666	112.915	1.249
Din_Ashtray_3	2019-02-16 16:18:13	C:/Users/gando/Documents/Films_Nepal/20140623_Din_Ashtray_1-5.MP4	239.570	29.97	Ashtray	Din	99	Hand Position		STATE	112.916	116.915	3.999
Din_Ashtray_3	2019-02-16 16:18:13	C:/Users/gando/Documents/Films_Nepal/20140623_Din_Ashtray_1-5.MP4	239.570	29.97	Ashtray	Din	0	Other action		STATE	116.916	120.164	3.248
Din_Ashtray_3	2019-02-16 16:18:13	C:/Users/gando/Documents/Films_Nepal/20140623_Din_Ashtray_1-5.MP4	239.570	29.97	Ashtray	Din	80	Hand Position		STATE	120.165	121.914	1.749
Din_Ashtray_3	2019-02-16 16:18:13	C:/Users/gando/Documents/Films_Nepal/20140623_Din_Ashtray_1-5.MP4	239.570	29.97	Ashtray	Din	97	Hand Position		STATE	121.915	124.415	2.500
Din_Ashtray_3	2019-02-16 16:18:13	C:/Users/gando/Documents/Films_Nepal/20140623_Din_Ashtray_1-5.MP4	239.570	29.97	Ashtray	Din	80	Hand Position		STATE	124.416	125.668	1.252
Din_Ashtray_3	2019-02-16 16:18:13	C:/Users/gando/Documents/Films_Nepal/20140623_Din_Ashtray_1-5.MP4	239.570	29.97	Ashtray	Din	97	Hand Position		STATE	125.669	126.664	0.995
Din_Ashtray_3	2019-02-16 16:18:13	C:/Users/gando/Documents/Films_Nepal/20140623_Din_Ashtray_1-5.MP4	239.570	29.97	Ashtray	Din	11	Hand Position		STATE	126.665	129.695	3.030
Din_Ashtray_3	2019-02-16 16:18:13	C:/Users/gando/Documents/Films_Nepal/20140623_Din_Ashtray_1-5.MP4	239.570	29.97	Ashtray	Din	80	Hand Position		STATE	129.696	130.947	1.251
Din_Ashtray_3	2019-02-16 16:18:13	C:/Users/gando/Documents/Films_Nepal/20140623_Din_Ashtray_1-5.MP4	239.570	29.97	Ashtray	Din	97	Hand Position		STATE	130.948	132.697	1.749
Din_Ashtray_3	2019-02-16 16:18:13	C:/Users/gando/Documents/Films_Nepal/20140623_Din_Ashtray_1-5.MP4	239.570	29.97	Ashtray	Din	0	Other action		STATE	132.698	133.448	0.750
Din_Ashtray_4	2019-02-18 12:21:05	C:/Users/gando/Documents/Films_Nepal/20140623_Din_Ashtray_1-5.MP4	239.570	29.97	Ashtray	Din	0	Other action		STATE	138.707	143.451	4.744
Din_Ashtray_4	2019-02-18 12:21:05	C:/Users/gando/Documents/Films_Nepal/20140623_Din_Ashtray_1-5.MP4	239.570	29.97	Ashtray	Din	1	Hand Position		STATE	143.452	146.699	3.247
Din_Ashtray_4	2019-02-18 12:21:05	C:/Users/gando/Documents/Films_Nepal/20140623_Din_Ashtray_1-5.MP4	239.570	29.97	Ashtray	Din	2	Hand Position		STATE	146.700	147.951	1.251
Din_Ashtray_4	2019-02-18 12:21:05	C:/Users/gando/Documents/Films_Nepal/20140623_Din_Ashtray_1-5.MP4	239.570	29.97	Ashtray	Din	85	Hand Position		STATE	147.952	149.950	1.998
Din_Ashtray_4	2019-02-18 12:21:05	C:/Users/gando/Documents/Films_Nepal/20140623_Din_Ashtray_1-5.MP4	239.570	29.97	Ashtray	Din	86	Hand Position		STATE	149.951	152.451	2.500
Din_Ashtray_4	2019-02-18 12:21:05	C:/Users/gando/Documents/Films_Nepal/20140623_Din_Ashtray_1-5.MP4	239.570	29.97	Ashtray	Din	0	Other action		STATE	152.452	152.950	0.498
Din_Ashtray_4	2019-02-18 12:21:05	C:/Users/gando/Documents/Films_Nepal/20140623_Din_Ashtray_1-5.MP4	239.570	29.97	Ashtray	Din	91	Hand Position		STATE	152.951	155.700	2.749
Din_Ashtray_4	2019-02-18 12:21:05	C:/Users/gando/Documents/Films_Nepal/20140623_Din_Ashtray_1-5.MP4	239.570	29.97	Ashtray	Din	88	Hand Position		STATE	155.701	157.199	1.498
Din_Ashtray_4	2019-02-18 12:21:05	C:/Users/gando/Documents/Films_Nepal/20140623_Din_Ashtray_1-5.MP4	239.570	29.97	Ashtray	Din	8	Hand Position		STATE	157.200	161.450	4.250
Din_Ashtray_4	2019-02-18 12:21:05	C:/Users/gando/Documents/Films_Nepal/20140623_Din_Ashtray_1-5.MP4	239.570	29.97	Ashtray	Din	99	Hand Position		STATE	161.451	163.450	1.999
Din_Ashtray_4	2019-02-18 12:21:05	C:/Users/gando/Documents/Films_Nepal/20140623_Din_Ashtray_1-5.MP4	239.570	29.97	Ashtray	Din	8	Hand Position		STATE	163.451	165.702	2.251
Din_Ashtray_4	2019-02-18 12:21:05	C:/Users/gando/Documents/Films_Nepal/20140623_Din_Ashtray_1-5.MP4	239.570	29.97	Ashtray	Din	99	Hand Position		STATE	165.703	166.232	0.529
Din_Ashtray_4	2019-02-18 12:21:05	C:/Users/gando/Documents/Films_Nepal/20140623_Din_Ashtray_1-5.MP4	239.570	29.97	Ashtray	Din	0	Other action		STATE	166.233	168.482	2.249
Din_Ashtray_4	2019-02-18 12:21:05	C:/Users/gando/Documents/Films_Nepal/20140623_Din_Ashtray_1-5.MP4	239.570	29.97	Ashtray	Din	80	Hand Position		STATE	168.483	170.233	1.750
Din_Ashtray_4	2019-02-18 12:21:05	C:/Users/gando/Documents/Films_Nepal/20140623_Din_Ashtray_1-5.MP4	239.570	29.97	Ashtray	Din	97	Hand Position		STATE	170.234	173.233	2.999
Din_Ashtray_4	2019-02-18 12:21:05	C:/Users/gando/Documents/Films_Nepal/20140623_Din_Ashtray_1-5.MP4	239.570	29.97	Ashtray	Din	80	Hand Position		STATE	173.234	174.483	1.249
Din_Ashtray_4	2019-02-18 12:21:05	C:/Users/gando/Documents/Films_Nepal/20140623_Din_Ashtray_1-5.MP4	239.570	29.97	Ashtray	Din	97	Hand Position		STATE	174.484	175.481	0.997
Din_Ashtray_4	2019-02-18 12:21:05	C:/Users/gando/Documents/Films_Nepal/20140623_Din_Ashtray_1-5.MP4	239.570	29.97	Ashtray	Din	11	Hand Position		STATE	175.482	177.995	2.513
Din_Ashtray_4	2019-02-18 12:21:05	C:/Users/gando/Documents/Films_Nepal/20140623_Din_Ashtray_1-5.MP4	239.570	29.97	Ashtray	Din	80	Hand Position		STATE	177.996	178.995	0.999
Din_Ashtray_4	2019-02-18 12:21:05	C:/Users/gando/Documents/Films_Nepal/20140623_Din_Ashtray_1-5.MP4	239.570	29.97	Ashtray	Din	97	Hand Position		STATE	178.996	180.495	1.499
Din_Ashtray_4	2019-02-18 12:21:05	C:/Users/gando/Documents/Films_Nepal/20140623_Din_Ashtray_1-5.MP4	239.570	29.97	Ashtray	Din	0	Other action		STATE	180.496	180.995	0.499
Din_Ashtray_5	2019-02-18 12:31:00	C:/Users/gando/Documents/Films_Nepal/20140623_Din_Ashtray_1-5.MP4	239.570	29.97	Ashtray	Din	0	Other action		STATE	185.752	190.499	4.747
Din_Ashtray_5	2019-02-18 12:31:00	C:/Users/gando/Documents/Films_Nepal/20140623_Din_Ashtray_1-5.MP4	239.570	29.97	Ashtray	Din	1	Hand Position		STATE	190.500	191.751	1.251
Din_Ashtray_5	2019-02-18 12:31:00	C:/Users/gando/Documents/Films_Nepal/20140623_Din_Ashtray_1-5.MP4	239.570	29.97	Ashtray	Din	2	Hand Position		STATE	191.752	193.000	1.248
Din_Ashtray_5	2019-02-18 12:31:00	C:/Users/gando/Documents/Films_Nepal/20140623_Din_Ashtray_1-5.MP4	239.570	29.97	Ashtray	Din	85	Hand Position		STATE	193.001	194.498	1.497
Din_Ashtray_5	2019-02-18 12:31:00	C:/Users/gando/Documents/Films_Nepal/20140623_Din_Ashtray_1-5.MP4	239.570	29.97	Ashtray	Din	86	Hand Position		STATE	194.499	197.011	2.512
Din_Ashtray_5	2019-02-18 12:31:00	C:/Users/gando/Documents/Films_Nepal/20140623_Din_Ashtray_1-5.MP4	239.570	29.97	Ashtray	Din	0	Other action		STATE	197.012	197.760	0.748
Din_Ashtray_5	2019-02-18 12:31:00	C:/Users/gando/Documents/Films_Nepal/20140623_Din_Ashtray_1-5.MP4	239.570	29.97	Ashtray	Din	91	Hand Position		STATE	197.761	200.010	2.249
Din_Ashtray_5	2019-02-18 12:31:00	C:/Users/gando/Documents/Films_Nepal/20140623_Din_Ashtray_1-5.MP4	239.570	29.97	Ashtray	Din	88	Hand Position		STATE	200.011	201.510	1.499
Din_Ashtray_5	2019-02-18 12:31:00	C:/Users/gando/Documents/Films_Nepal/20140623_Din_Ashtray_1-5.MP4	239.570	29.97	Ashtray	Din	8	Hand Position		STATE	201.511	205.010	3.499
Din_Ashtray_5	2019-02-18 12:31:00	C:/Users/gando/Documents/Films_Nepal/20140623_Din_Ashtray_1-5.MP4	239.570	29.97	Ashtray	Din	99	Hand Position		STATE	205.011	206.762	1.751
Din_Ashtray_5	2019-02-18 12:31:00	C:/Users/gando/Documents/Films_Nepal/20140623_Din_Ashtray_1-5.MP4	239.570	29.97	Ashtray	Din	8	Hand Position		STATE	206.763	208.262	1.499
Din_Ashtray_5	2019-02-18 12:31:00	C:/Users/gando/Documents/Films_Nepal/20140623_Din_Ashtray_1-5.MP4	239.570	29.97	Ashtray	Din	99	Hand Position		STATE	208.263	209.261	0.998
Din_Ashtray_5	2019-02-18 12:31:00	C:/Users/gando/Documents/Films_Nepal/20140623_Din_Ashtray_1-5.MP4	239.570	29.97	Ashtray	Din	0	Other action		STATE	209.262	212.262	3.000
Din_Ashtray_5	2019-02-18 12:31:00	C:/Users/gando/Documents/Films_Nepal/20140623_Din_Ashtray_1-5.MP4	239.570	29.97	Ashtray	Din	80	Hand Position		STATE	212.263	214.011	1.748
Din_Ashtray_5	2019-02-18 12:31:00	C:/Users/gando/Documents/Films_Nepal/20140623_Din_Ashtray_1-5.MP4	239.570	29.97	Ashtray	Din	97	Hand Position		STATE	214.012	216.261	2.249
Din_Ashtray_5	2019-02-18 12:31:00	C:/Users/gando/Documents/Films_Nepal/20140623_Din_Ashtray_1-5.MP4	239.570	29.97	Ashtray	Din	80	Hand Position		STATE	216.262	218.510	2.248
Din_Ashtray_5	2019-02-18 12:31:00	C:/Users/gando/Documents/Films_Nepal/20140623_Din_Ashtray_1-5.MP4	239.570	29.97	Ashtray	Din	97	Hand Position		STATE	218.511	220.760	2.249
Din_Ashtray_5	2019-02-18 12:31:00	C:/Users/gando/Documents/Films_Nepal/20140623_Din_Ashtray_1-5.MP4	239.570	29.97	Ashtray	Din	11	Hand Position		STATE	220.761	222.510	1.749
Din_Ashtray_5	2019-02-18 12:31:00	C:/Users/gando/Documents/Films_Nepal/20140623_Din_Ashtray_1-5.MP4	239.570	29.97	Ashtray	Din	80	Hand Position		STATE	222.511	223.510	0.999
Din_Ashtray_5	2019-02-18 12:31:00	C:/Users/gando/Documents/Films_Nepal/20140623_Din_Ashtray_1-5.MP4	239.570	29.97	Ashtray	Din	97	Hand Position		STATE	223.511	225.013	1.502
Din_Ashtray_5	2019-02-18 12:31:00	C:/Users/gando/Documents/Films_Nepal/20140623_Din_Ashtray_1-5.MP4	239.570	29.97	Ashtray	Din	0	Other action		STATE	225.014	225.511	0.497
