# Supplementary material for: Assessing the influence of culture on craft skills: A quantitative study with expert Nepalese potters
Source: PLoS One. 2020 Oct 1;15(10):e0239139. doi: 10.1371/journal.pone.0239139 (PMC7529208; doi:10.1371/journal.pone.0239139)
Supplement: S1 Data — (ZIP) [file pone.0239139.s007.zip › Data/Hands-Position_RawData_Boris_Sequences/Din_Money-Bank-1.xlsx]

## Sheet: Aggregated events
Observation id	Observation date	Media file	Total length	FPS	Shape	Subject	Behavior	Behavioral category	Modifiers	Behavior type	Start (s)	Stop (s)	Duration (s)	Comment start	Comment stop
Din_Money-Bank_1	2019-02-18 15:01:41	C:/Users/gando/Documents/Films_Nepal/20140623_Din_MoneyBank_1-4.MP4	258.320	29.97	Money-bank	Din	0	Other action		STATE	73.834	76.327	2.493
Din_Money-Bank_1	2019-02-18 15:01:41	C:/Users/gando/Documents/Films_Nepal/20140623_Din_MoneyBank_1-4.MP4	258.320	29.97	Money-bank	Din	1	Hand Position		STATE	76.328	77.328	1.000
Din_Money-Bank_1	2019-02-18 15:01:41	C:/Users/gando/Documents/Films_Nepal/20140623_Din_MoneyBank_1-4.MP4	258.320	29.97	Money-bank	Din	2	Hand Position		STATE	77.329	78.829	1.500
Din_Money-Bank_1	2019-02-18 15:01:41	C:/Users/gando/Documents/Films_Nepal/20140623_Din_MoneyBank_1-4.MP4	258.320	29.97	Money-bank	Din	85	Hand Position		STATE	78.830	80.328	1.498
Din_Money-Bank_1	2019-02-18 15:01:41	C:/Users/gando/Documents/Films_Nepal/20140623_Din_MoneyBank_1-4.MP4	258.320	29.97	Money-bank	Din	86	Hand Position		STATE	80.329	82.327	1.998
Din_Money-Bank_1	2019-02-18 15:01:41	C:/Users/gando/Documents/Films_Nepal/20140623_Din_MoneyBank_1-4.MP4	258.320	29.97	Money-bank	Din	0	Other action		STATE	82.328	85.078	2.750
Din_Money-Bank_1	2019-02-18 15:01:41	C:/Users/gando/Documents/Films_Nepal/20140623_Din_MoneyBank_1-4.MP4	258.320	29.97	Money-bank	Din	91	Hand Position		STATE	85.079	87.078	1.999
Din_Money-Bank_1	2019-02-18 15:01:41	C:/Users/gando/Documents/Films_Nepal/20140623_Din_MoneyBank_1-4.MP4	258.320	29.97	Money-bank	Din	88	Hand Position		STATE	87.079	88.832	1.753
Din_Money-Bank_1	2019-02-18 15:01:41	C:/Users/gando/Documents/Films_Nepal/20140623_Din_MoneyBank_1-4.MP4	258.320	29.97	Money-bank	Din	8	Hand Position		STATE	88.833	92.333	3.500
Din_Money-Bank_1	2019-02-18 15:01:41	C:/Users/gando/Documents/Films_Nepal/20140623_Din_MoneyBank_1-4.MP4	258.320	29.97	Money-bank	Din	0	Other action		STATE	92.334	93.330	0.996
Din_Money-Bank_1	2019-02-18 15:01:41	C:/Users/gando/Documents/Films_Nepal/20140623_Din_MoneyBank_1-4.MP4	258.320	29.97	Money-bank	Din	86	Hand Position		STATE	93.331	96.082	2.751
Din_Money-Bank_1	2019-02-18 15:01:41	C:/Users/gando/Documents/Films_Nepal/20140623_Din_MoneyBank_1-4.MP4	258.320	29.97	Money-bank	Din	8	Hand Position		STATE	96.083	99.584	3.501
Din_Money-Bank_1	2019-02-18 15:01:41	C:/Users/gando/Documents/Films_Nepal/20140623_Din_MoneyBank_1-4.MP4	258.320	29.97	Money-bank	Din	86	Hand Position		STATE	99.585	103.077	3.492
Din_Money-Bank_1	2019-02-18 15:01:41	C:/Users/gando/Documents/Films_Nepal/20140623_Din_MoneyBank_1-4.MP4	258.320	29.97	Money-bank	Din	0	Other action		STATE	103.078	105.831	2.753
Din_Money-Bank_1	2019-02-18 15:01:41	C:/Users/gando/Documents/Films_Nepal/20140623_Din_MoneyBank_1-4.MP4	258.320	29.97	Money-bank	Din	11	Hand Position		STATE	105.832	108.332	2.500
Din_Money-Bank_1	2019-02-18 15:01:41	C:/Users/gando/Documents/Films_Nepal/20140623_Din_MoneyBank_1-4.MP4	258.320	29.97	Money-bank	Din	92	Hand Position		STATE	108.333	112.330	3.997
Din_Money-Bank_1	2019-02-18 15:01:41	C:/Users/gando/Documents/Films_Nepal/20140623_Din_MoneyBank_1-4.MP4	258.320	29.97	Money-bank	Din	11	Hand Position		STATE	112.331	114.830	2.499
Din_Money-Bank_1	2019-02-18 15:01:41	C:/Users/gando/Documents/Films_Nepal/20140623_Din_MoneyBank_1-4.MP4	258.320	29.97	Money-bank	Din	92	Hand Position		STATE	114.831	116.582	1.751
Din_Money-Bank_1	2019-02-18 15:01:41	C:/Users/gando/Documents/Films_Nepal/20140623_Din_MoneyBank_1-4.MP4	258.320	29.97	Money-bank	Din	11	Hand Position		STATE	116.583	118.582	1.999
Din_Money-Bank_1	2019-02-18 15:01:41	C:/Users/gando/Documents/Films_Nepal/20140623_Din_MoneyBank_1-4.MP4	258.320	29.97	Money-bank	Din	94	Hand Position		STATE	118.583	121.828	3.245
Din_Money-Bank_1	2019-02-18 15:01:41	C:/Users/gando/Documents/Films_Nepal/20140623_Din_MoneyBank_1-4.MP4	258.320	29.97	Money-bank	Din	0	Other action		STATE	121.829	123.579	1.750
Din_Money-Bank_1	2019-02-18 15:01:41	C:/Users/gando/Documents/Films_Nepal/20140623_Din_MoneyBank_1-4.MP4	258.320	29.97	Money-bank	Din	80	Hand Position		STATE	123.580	126.079	2.499
Din_Money-Bank_1	2019-02-18 15:01:41	C:/Users/gando/Documents/Films_Nepal/20140623_Din_MoneyBank_1-4.MP4	258.320	29.97	Money-bank	Din	0	Other action		STATE	126.080	126.581	0.501
