# Supplementary material for: Assessing the influence of culture on craft skills: A quantitative study with expert Nepalese potters
Source: PLoS One. 2020 Oct 1;15(10):e0239139. doi: 10.1371/journal.pone.0239139 (PMC7529208; doi:10.1371/journal.pone.0239139)
Supplement: S1 Data — (ZIP) [file pone.0239139.s007.zip › Data/Hands-Position_RawData_Boris_Sequences/Din_Money-Bank-2-3-4.xlsx]

## Sheet: Aggregated events
Observation id	Observation date	Media file	Total length	FPS	Shape	Subject	Behavior	Behavioral category	Modifiers	Behavior type	Start (s)	Stop (s)	Duration (s)	Comment start	Comment stop
Din_Money-Bank_4	2019-02-18 16:14:09	C:/Users/gando/Documents/Films_Nepal/20140623_Din_MoneyBank_5.MP4	50.020	29.97	Money-bank	Din	1	Hand Position		STATE	0.000	1.349	1.349
Din_Money-Bank_4	2019-02-18 16:14:09	C:/Users/gando/Documents/Films_Nepal/20140623_Din_MoneyBank_5.MP4	50.020	29.97	Money-bank	Din	2	Hand Position		STATE	1.350	2.353	1.003
Din_Money-Bank_4	2019-02-18 16:14:09	C:/Users/gando/Documents/Films_Nepal/20140623_Din_MoneyBank_5.MP4	50.020	29.97	Money-bank	Din	85	Hand Position		STATE	2.354	4.101	1.747
Din_Money-Bank_4	2019-02-18 16:14:09	C:/Users/gando/Documents/Films_Nepal/20140623_Din_MoneyBank_5.MP4	50.020	29.97	Money-bank	Din	86	Hand Position		STATE	4.102	6.099	1.997
Din_Money-Bank_4	2019-02-18 16:14:09	C:/Users/gando/Documents/Films_Nepal/20140623_Din_MoneyBank_5.MP4	50.020	29.97	Money-bank	Din	0	Other action		STATE	6.100	6.851	0.751
Din_Money-Bank_4	2019-02-18 16:14:09	C:/Users/gando/Documents/Films_Nepal/20140623_Din_MoneyBank_5.MP4	50.020	29.97	Money-bank	Din	91	Hand Position		STATE	6.852	9.350	2.498
Din_Money-Bank_4	2019-02-18 16:14:09	C:/Users/gando/Documents/Films_Nepal/20140623_Din_MoneyBank_5.MP4	50.020	29.97	Money-bank	Din	88	Hand Position		STATE	9.351	10.850	1.499
Din_Money-Bank_4	2019-02-18 16:14:09	C:/Users/gando/Documents/Films_Nepal/20140623_Din_MoneyBank_5.MP4	50.020	29.97	Money-bank	Din	8	Hand Position		STATE	10.851	16.101	5.250
Din_Money-Bank_4	2019-02-18 16:14:09	C:/Users/gando/Documents/Films_Nepal/20140623_Din_MoneyBank_5.MP4	50.020	29.97	Money-bank	Din	86	Hand Position		STATE	16.102	18.601	2.499
Din_Money-Bank_4	2019-02-18 16:14:09	C:/Users/gando/Documents/Films_Nepal/20140623_Din_MoneyBank_5.MP4	50.020	29.97	Money-bank	Din	8	Hand Position		STATE	18.602	21.850	3.248
Din_Money-Bank_4	2019-02-18 16:14:09	C:/Users/gando/Documents/Films_Nepal/20140623_Din_MoneyBank_5.MP4	50.020	29.97	Money-bank	Din	86	Hand Position		STATE	21.851	24.849	2.998
Din_Money-Bank_4	2019-02-18 16:14:09	C:/Users/gando/Documents/Films_Nepal/20140623_Din_MoneyBank_5.MP4	50.020	29.97	Money-bank	Din	8	Hand Position		STATE	24.850	27.351	2.501
Din_Money-Bank_4	2019-02-18 16:14:09	C:/Users/gando/Documents/Films_Nepal/20140623_Din_MoneyBank_5.MP4	50.020	29.97	Money-bank	Din	92	Hand Position		STATE	27.352	30.349	2.997
Din_Money-Bank_4	2019-02-18 16:14:09	C:/Users/gando/Documents/Films_Nepal/20140623_Din_MoneyBank_5.MP4	50.020	29.97	Money-bank	Din	0	Other action		STATE	30.350	33.100	2.750
Din_Money-Bank_4	2019-02-18 16:14:09	C:/Users/gando/Documents/Films_Nepal/20140623_Din_MoneyBank_5.MP4	50.020	29.97	Money-bank	Din	11	Hand Position		STATE	33.101	35.352	2.251
Din_Money-Bank_4	2019-02-18 16:14:09	C:/Users/gando/Documents/Films_Nepal/20140623_Din_MoneyBank_5.MP4	50.020	29.97	Money-bank	Din	92	Hand Position		STATE	35.353	37.599	2.246
Din_Money-Bank_4	2019-02-18 16:14:09	C:/Users/gando/Documents/Films_Nepal/20140623_Din_MoneyBank_5.MP4	50.020	29.97	Money-bank	Din	11	Hand Position		STATE	37.600	39.351	1.751
Din_Money-Bank_4	2019-02-18 16:14:09	C:/Users/gando/Documents/Films_Nepal/20140623_Din_MoneyBank_5.MP4	50.020	29.97	Money-bank	Din	94	Hand Position		STATE	39.352	42.351	2.999
Din_Money-Bank_4	2019-02-18 16:14:09	C:/Users/gando/Documents/Films_Nepal/20140623_Din_MoneyBank_5.MP4	50.020	29.97	Money-bank	Din	0	Other action		STATE	42.352	43.851	1.499
Din_Money-Bank_4	2019-02-18 16:14:09	C:/Users/gando/Documents/Films_Nepal/20140623_Din_MoneyBank_5.MP4	50.020	29.97	Money-bank	Din	80	Hand Position		STATE	43.852	46.100	2.248
Din_Money-Bank_4	2019-02-18 16:14:09	C:/Users/gando/Documents/Films_Nepal/20140623_Din_MoneyBank_5.MP4	50.020	29.97	Money-bank	Din	0	Other action		STATE	46.101	46.350	0.249
Din_Money-Bank_2	2019-02-18 15:18:45	C:/Users/gando/Documents/Films_Nepal/20140623_Din_MoneyBank_1-4.MP4	258.320	29.97	Money-bank	Din	0	Other action		STATE	130.696	148.716	18.020
Din_Money-Bank_2	2019-02-18 15:18:45	C:/Users/gando/Documents/Films_Nepal/20140623_Din_MoneyBank_1-4.MP4	258.320	29.97	Money-bank	Din	1	Hand Position		STATE	148.717	150.215	1.498
Din_Money-Bank_2	2019-02-18 15:18:45	C:/Users/gando/Documents/Films_Nepal/20140623_Din_MoneyBank_1-4.MP4	258.320	29.97	Money-bank	Din	2	Hand Position		STATE	150.216	151.715	1.499
Din_Money-Bank_2	2019-02-18 15:18:45	C:/Users/gando/Documents/Films_Nepal/20140623_Din_MoneyBank_1-4.MP4	258.320	29.97	Money-bank	Din	85	Hand Position		STATE	151.716	153.213	1.497
Din_Money-Bank_2	2019-02-18 15:18:45	C:/Users/gando/Documents/Films_Nepal/20140623_Din_MoneyBank_1-4.MP4	258.320	29.97	Money-bank	Din	86	Hand Position		STATE	153.214	155.221	2.007
Din_Money-Bank_2	2019-02-18 15:18:45	C:/Users/gando/Documents/Films_Nepal/20140623_Din_MoneyBank_1-4.MP4	258.320	29.97	Money-bank	Din	0	Other action		STATE	155.222	155.722	0.500
Din_Money-Bank_2	2019-02-18 15:18:45	C:/Users/gando/Documents/Films_Nepal/20140623_Din_MoneyBank_1-4.MP4	258.320	29.97	Money-bank	Din	91	Hand Position		STATE	155.723	158.222	2.499
Din_Money-Bank_2	2019-02-18 15:18:45	C:/Users/gando/Documents/Films_Nepal/20140623_Din_MoneyBank_1-4.MP4	258.320	29.97	Money-bank	Din	88	Hand Position		STATE	158.223	159.720	1.497
Din_Money-Bank_2	2019-02-18 15:18:45	C:/Users/gando/Documents/Films_Nepal/20140623_Din_MoneyBank_1-4.MP4	258.320	29.97	Money-bank	Din	8	Hand Position		STATE	159.721	163.472	3.751
Din_Money-Bank_2	2019-02-18 15:18:45	C:/Users/gando/Documents/Films_Nepal/20140623_Din_MoneyBank_1-4.MP4	258.320	29.97	Money-bank	Din	86	Hand Position		STATE	163.473	165.970	2.497
Din_Money-Bank_2	2019-02-18 15:18:45	C:/Users/gando/Documents/Films_Nepal/20140623_Din_MoneyBank_1-4.MP4	258.320	29.97	Money-bank	Din	8	Hand Position		STATE	165.971	170.470	4.499
Din_Money-Bank_2	2019-02-18 15:18:45	C:/Users/gando/Documents/Films_Nepal/20140623_Din_MoneyBank_1-4.MP4	258.320	29.97	Money-bank	Din	86	Hand Position		STATE	170.471	173.721	3.250
Din_Money-Bank_2	2019-02-18 15:18:45	C:/Users/gando/Documents/Films_Nepal/20140623_Din_MoneyBank_1-4.MP4	258.320	29.97	Money-bank	Din	8	Hand Position		STATE	173.722	176.222	2.500
Din_Money-Bank_2	2019-02-18 15:18:45	C:/Users/gando/Documents/Films_Nepal/20140623_Din_MoneyBank_1-4.MP4	258.320	29.97	Money-bank	Din	92	Hand Position		STATE	176.223	179.222	2.999
Din_Money-Bank_2	2019-02-18 15:18:45	C:/Users/gando/Documents/Films_Nepal/20140623_Din_MoneyBank_1-4.MP4	258.320	29.97	Money-bank	Din	0	Other action		STATE	179.223	181.720	2.497
Din_Money-Bank_2	2019-02-18 15:18:45	C:/Users/gando/Documents/Films_Nepal/20140623_Din_MoneyBank_1-4.MP4	258.320	29.97	Money-bank	Din	11	Hand Position		STATE	181.721	184.972	3.251
Din_Money-Bank_2	2019-02-18 15:18:45	C:/Users/gando/Documents/Films_Nepal/20140623_Din_MoneyBank_1-4.MP4	258.320	29.97	Money-bank	Din	92	Hand Position		STATE	184.973	186.969	1.996
Din_Money-Bank_2	2019-02-18 15:18:45	C:/Users/gando/Documents/Films_Nepal/20140623_Din_MoneyBank_1-4.MP4	258.320	29.97	Money-bank	Din	11	Hand Position		STATE	186.970	189.220	2.250
Din_Money-Bank_2	2019-02-18 15:18:45	C:/Users/gando/Documents/Films_Nepal/20140623_Din_MoneyBank_1-4.MP4	258.320	29.97	Money-bank	Din	94	Hand Position		STATE	189.221	192.720	3.499
Din_Money-Bank_2	2019-02-18 15:18:45	C:/Users/gando/Documents/Films_Nepal/20140623_Din_MoneyBank_1-4.MP4	258.320	29.97	Money-bank	Din	0	Other action		STATE	192.721	194.471	1.750
Din_Money-Bank_2	2019-02-18 15:18:45	C:/Users/gando/Documents/Films_Nepal/20140623_Din_MoneyBank_1-4.MP4	258.320	29.97	Money-bank	Din	80	Hand Position		STATE	194.472	196.970	2.498
Din_Money-Bank_2	2019-02-18 15:18:45	C:/Users/gando/Documents/Films_Nepal/20140623_Din_MoneyBank_1-4.MP4	258.320	29.97	Money-bank	Din	0	Other action		STATE	196.971	197.470	0.499
Din_Money-Bank_3	2019-02-18 16:06:09	C:/Users/gando/Documents/Films_Nepal/20140623_Din_MoneyBank_1-4.MP4	258.320	29.97	Money-bank	Din	0	Other action		STATE	202.765	205.765	3.000
Din_Money-Bank_3	2019-02-18 16:06:09	C:/Users/gando/Documents/Films_Nepal/20140623_Din_MoneyBank_1-4.MP4	258.320	29.97	Money-bank	Din	1	Hand Position		STATE	205.766	207.265	1.499
Din_Money-Bank_3	2019-02-18 16:06:09	C:/Users/gando/Documents/Films_Nepal/20140623_Din_MoneyBank_1-4.MP4	258.320	29.97	Money-bank	Din	2	Hand Position		STATE	207.266	208.515	1.249
Din_Money-Bank_3	2019-02-18 16:06:09	C:/Users/gando/Documents/Films_Nepal/20140623_Din_MoneyBank_1-4.MP4	258.320	29.97	Money-bank	Din	85	Hand Position		STATE	208.516	210.015	1.499
Din_Money-Bank_3	2019-02-18 16:06:09	C:/Users/gando/Documents/Films_Nepal/20140623_Din_MoneyBank_1-4.MP4	258.320	29.97	Money-bank	Din	86	Hand Position		STATE	210.016	212.028	2.012
Din_Money-Bank_3	2019-02-18 16:06:09	C:/Users/gando/Documents/Films_Nepal/20140623_Din_MoneyBank_1-4.MP4	258.320	29.97	Money-bank	Din	0	Other action		STATE	212.029	212.529	0.500
Din_Money-Bank_3	2019-02-18 16:06:09	C:/Users/gando/Documents/Films_Nepal/20140623_Din_MoneyBank_1-4.MP4	258.320	29.97	Money-bank	Din	91	Hand Position		STATE	212.530	214.777	2.247
Din_Money-Bank_3	2019-02-18 16:06:09	C:/Users/gando/Documents/Films_Nepal/20140623_Din_MoneyBank_1-4.MP4	258.320	29.97	Money-bank	Din	88	Hand Position		STATE	214.778	216.278	1.500
Din_Money-Bank_3	2019-02-18 16:06:09	C:/Users/gando/Documents/Films_Nepal/20140623_Din_MoneyBank_1-4.MP4	258.320	29.97	Money-bank	Din	8	Hand Position		STATE	216.279	220.034	3.755
Din_Money-Bank_3	2019-02-18 16:06:09	C:/Users/gando/Documents/Films_Nepal/20140623_Din_MoneyBank_1-4.MP4	258.320	29.97	Money-bank	Din	86	Hand Position		STATE	220.035	222.283	2.248
Din_Money-Bank_3	2019-02-18 16:06:09	C:/Users/gando/Documents/Films_Nepal/20140623_Din_MoneyBank_1-4.MP4	258.320	29.97	Money-bank	Din	8	Hand Position		STATE	222.284	227.534	5.250
Din_Money-Bank_3	2019-02-18 16:06:09	C:/Users/gando/Documents/Films_Nepal/20140623_Din_MoneyBank_1-4.MP4	258.320	29.97	Money-bank	Din	0	Other action		STATE	227.535	229.033	1.498
Din_Money-Bank_3	2019-02-18 16:06:09	C:/Users/gando/Documents/Films_Nepal/20140623_Din_MoneyBank_1-4.MP4	258.320	29.97	Money-bank	Din	86	Hand Position		STATE	229.034	231.784	2.750
Din_Money-Bank_3	2019-02-18 16:06:09	C:/Users/gando/Documents/Films_Nepal/20140623_Din_MoneyBank_1-4.MP4	258.320	29.97	Money-bank	Din	8	Hand Position		STATE	231.785	234.784	2.999
Din_Money-Bank_3	2019-02-18 16:06:09	C:/Users/gando/Documents/Films_Nepal/20140623_Din_MoneyBank_1-4.MP4	258.320	29.97	Money-bank	Din	92	Hand Position		STATE	234.785	237.533	2.748
Din_Money-Bank_3	2019-02-18 16:06:09	C:/Users/gando/Documents/Films_Nepal/20140623_Din_MoneyBank_1-4.MP4	258.320	29.97	Money-bank	Din	0	Other action		STATE	237.534	240.282	2.748
Din_Money-Bank_3	2019-02-18 16:06:09	C:/Users/gando/Documents/Films_Nepal/20140623_Din_MoneyBank_1-4.MP4	258.320	29.97	Money-bank	Din	11	Hand Position		STATE	240.283	243.032	2.749
Din_Money-Bank_3	2019-02-18 16:06:09	C:/Users/gando/Documents/Films_Nepal/20140623_Din_MoneyBank_1-4.MP4	258.320	29.97	Money-bank	Din	92	Hand Position		STATE	243.033	245.033	2.000
Din_Money-Bank_3	2019-02-18 16:06:09	C:/Users/gando/Documents/Films_Nepal/20140623_Din_MoneyBank_1-4.MP4	258.320	29.97	Money-bank	Din	11	Hand Position		STATE	245.034	246.284	1.250
Din_Money-Bank_3	2019-02-18 16:06:09	C:/Users/gando/Documents/Films_Nepal/20140623_Din_MoneyBank_1-4.MP4	258.320	29.97	Money-bank	Din	94	Hand Position		STATE	246.285	249.034	2.749
Din_Money-Bank_3	2019-02-18 16:06:09	C:/Users/gando/Documents/Films_Nepal/20140623_Din_MoneyBank_1-4.MP4	258.320	29.97	Money-bank	Din	0	Other action		STATE	249.035	250.284	1.249
Din_Money-Bank_3	2019-02-18 16:06:09	C:/Users/gando/Documents/Films_Nepal/20140623_Din_MoneyBank_1-4.MP4	258.320	29.97	Money-bank	Din	80	Hand Position		STATE	250.285	252.784	2.499
Din_Money-Bank_3	2019-02-18 16:06:09	C:/Users/gando/Documents/Films_Nepal/20140623_Din_MoneyBank_1-4.MP4	258.320	29.97	Money-bank	Din	0	Other action		STATE	252.785	253.033	0.248
