# Supplementary material for: Assessing the influence of culture on craft skills: A quantitative study with expert Nepalese potters
Source: PLoS One. 2020 Oct 1;15(10):e0239139. doi: 10.1371/journal.pone.0239139 (PMC7529208; doi:10.1371/journal.pone.0239139)
Supplement: S1 Data — (ZIP) [file pone.0239139.s007.zip › Data/Hands-Position_RawData_Boris_Sequences/Din_Money-Bank-5.xlsx]

## Sheet: Aggregated events
Observation id	Observation date	Media file	Total length	FPS	Shape	Subject	Behavior	Behavioral category	Modifiers	Behavior type	Start (s)	Stop (s)	Duration (s)	Comment start	Comment stop
Din_Money-Bank_5	2019-02-18 16:21:44	C:/Users/gando/Documents/Films_Nepal/20140623_Din_Anchora-Ashtray-Money-Bank_Angle2.MP4	140.710	29.97	Money-bank	Din	0	Other action		STATE	86.158	90.150	3.992
Din_Money-Bank_5	2019-02-18 16:21:44	C:/Users/gando/Documents/Films_Nepal/20140623_Din_Anchora-Ashtray-Money-Bank_Angle2.MP4	140.710	29.97	Money-bank	Din	1	Hand Position		STATE	90.151	91.650	1.499
Din_Money-Bank_5	2019-02-18 16:21:44	C:/Users/gando/Documents/Films_Nepal/20140623_Din_Anchora-Ashtray-Money-Bank_Angle2.MP4	140.710	29.97	Money-bank	Din	2	Hand Position		STATE	91.651	92.900	1.249
Din_Money-Bank_5	2019-02-18 16:21:44	C:/Users/gando/Documents/Films_Nepal/20140623_Din_Anchora-Ashtray-Money-Bank_Angle2.MP4	140.710	29.97	Money-bank	Din	85	Hand Position		STATE	92.901	94.650	1.749
Din_Money-Bank_5	2019-02-18 16:21:44	C:/Users/gando/Documents/Films_Nepal/20140623_Din_Anchora-Ashtray-Money-Bank_Angle2.MP4	140.710	29.97	Money-bank	Din	86	Hand Position		STATE	94.651	96.161	1.510
Din_Money-Bank_5	2019-02-18 16:21:44	C:/Users/gando/Documents/Films_Nepal/20140623_Din_Anchora-Ashtray-Money-Bank_Angle2.MP4	140.710	29.97	Money-bank	Din	0	Other action		STATE	96.162	96.917	0.755
Din_Money-Bank_5	2019-02-18 16:21:44	C:/Users/gando/Documents/Films_Nepal/20140623_Din_Anchora-Ashtray-Money-Bank_Angle2.MP4	140.710	29.97	Money-bank	Din	91	Hand Position		STATE	96.918	99.162	2.244
Din_Money-Bank_5	2019-02-18 16:21:44	C:/Users/gando/Documents/Films_Nepal/20140623_Din_Anchora-Ashtray-Money-Bank_Angle2.MP4	140.710	29.97	Money-bank	Din	88	Hand Position		STATE	99.163	100.663	1.500
Din_Money-Bank_5	2019-02-18 16:21:44	C:/Users/gando/Documents/Films_Nepal/20140623_Din_Anchora-Ashtray-Money-Bank_Angle2.MP4	140.710	29.97	Money-bank	Din	8	Hand Position		STATE	100.664	104.413	3.749
Din_Money-Bank_5	2019-02-18 16:21:44	C:/Users/gando/Documents/Films_Nepal/20140623_Din_Anchora-Ashtray-Money-Bank_Angle2.MP4	140.710	29.97	Money-bank	Din	86	Hand Position		STATE	104.414	106.162	1.748
Din_Money-Bank_5	2019-02-18 16:21:44	C:/Users/gando/Documents/Films_Nepal/20140623_Din_Anchora-Ashtray-Money-Bank_Angle2.MP4	140.710	29.97	Money-bank	Din	8	Hand Position		STATE	106.163	110.662	4.499
Din_Money-Bank_5	2019-02-18 16:21:44	C:/Users/gando/Documents/Films_Nepal/20140623_Din_Anchora-Ashtray-Money-Bank_Angle2.MP4	140.710	29.97	Money-bank	Din	0	Other action		STATE	110.663	112.165	1.502
Din_Money-Bank_5	2019-02-18 16:21:44	C:/Users/gando/Documents/Films_Nepal/20140623_Din_Anchora-Ashtray-Money-Bank_Angle2.MP4	140.710	29.97	Money-bank	Din	86	Hand Position		STATE	112.166	114.663	2.497
Din_Money-Bank_5	2019-02-18 16:21:44	C:/Users/gando/Documents/Films_Nepal/20140623_Din_Anchora-Ashtray-Money-Bank_Angle2.MP4	140.710	29.97	Money-bank	Din	8	Hand Position		STATE	114.664	117.663	2.999
Din_Money-Bank_5	2019-02-18 16:21:44	C:/Users/gando/Documents/Films_Nepal/20140623_Din_Anchora-Ashtray-Money-Bank_Angle2.MP4	140.710	29.97	Money-bank	Din	92	Hand Position		STATE	117.664	120.913	3.249
Din_Money-Bank_5	2019-02-18 16:21:44	C:/Users/gando/Documents/Films_Nepal/20140623_Din_Anchora-Ashtray-Money-Bank_Angle2.MP4	140.710	29.97	Money-bank	Din	0	Other action		STATE	120.914	123.414	2.500
Din_Money-Bank_5	2019-02-18 16:21:44	C:/Users/gando/Documents/Films_Nepal/20140623_Din_Anchora-Ashtray-Money-Bank_Angle2.MP4	140.710	29.97	Money-bank	Din	11	Hand Position		STATE	123.415	126.161	2.746
Din_Money-Bank_5	2019-02-18 16:21:44	C:/Users/gando/Documents/Films_Nepal/20140623_Din_Anchora-Ashtray-Money-Bank_Angle2.MP4	140.710	29.97	Money-bank	Din	92	Hand Position		STATE	126.162	127.943	1.781
Din_Money-Bank_5	2019-02-18 16:21:44	C:/Users/gando/Documents/Films_Nepal/20140623_Din_Anchora-Ashtray-Money-Bank_Angle2.MP4	140.710	29.97	Money-bank	Din	11	Hand Position		STATE	127.944	129.942	1.998
Din_Money-Bank_5	2019-02-18 16:21:44	C:/Users/gando/Documents/Films_Nepal/20140623_Din_Anchora-Ashtray-Money-Bank_Angle2.MP4	140.710	29.97	Money-bank	Din	94	Hand Position		STATE	129.943	133.443	3.500
Din_Money-Bank_5	2019-02-18 16:21:44	C:/Users/gando/Documents/Films_Nepal/20140623_Din_Anchora-Ashtray-Money-Bank_Angle2.MP4	140.710	29.97	Money-bank	Din	0	Other action		STATE	133.444	134.692	1.248
Din_Money-Bank_5	2019-02-18 16:21:44	C:/Users/gando/Documents/Films_Nepal/20140623_Din_Anchora-Ashtray-Money-Bank_Angle2.MP4	140.710	29.97	Money-bank	Din	80	Hand Position		STATE	134.693	138.193	3.500
Din_Money-Bank_5	2019-02-18 16:21:44	C:/Users/gando/Documents/Films_Nepal/20140623_Din_Anchora-Ashtray-Money-Bank_Angle2.MP4	140.710	29.97	Money-bank	Din	0	Other action		STATE	138.194	138.446	0.252
