# Supplementary material for: Assessing the influence of culture on craft skills: A quantitative study with expert Nepalese potters
Source: PLoS One. 2020 Oct 1;15(10):e0239139. doi: 10.1371/journal.pone.0239139 (PMC7529208; doi:10.1371/journal.pone.0239139)
Supplement: S1 Data — (ZIP) [file pone.0239139.s007.zip › Data/Hands-Position_RawData_Boris_Sequences/Lax_Anchora.xlsx]

## Sheet: Aggregated events
Observation id	Observation date	Media file	Total length	FPS	Shape	Subject	Behavior	Behavioral category	Modifiers	Behavior type	Start (s)	Stop (s)	Duration (s)	Comment start	Comment stop
Lax_Anchora_1	2018-10-29 15:52:59	20140620_Lax_Anchora_1-5.MP4	228.260	29.97	Anchora	Lax	0	Other action		STATE	0.000	1.106	1.106
Lax_Anchora_1	2018-10-29 15:52:59	20140620_Lax_Anchora_1-5.MP4	228.260	29.97	Anchora	Lax	1	Hand Position		STATE	1.107	5.867	4.760
Lax_Anchora_1	2018-10-29 15:52:59	20140620_Lax_Anchora_1-5.MP4	228.260	29.97	Anchora	Lax	36	Hand Position		STATE	5.868	7.357	1.489
Lax_Anchora_1	2018-10-29 15:52:59	20140620_Lax_Anchora_1-5.MP4	228.260	29.97	Anchora	Lax	2	Hand Position		STATE	7.358	11.604	4.246
Lax_Anchora_1	2018-10-29 15:52:59	20140620_Lax_Anchora_1-5.MP4	228.260	29.97	Anchora	Lax	3	Hand Position		STATE	11.605	12.854	1.249
Lax_Anchora_1	2018-10-29 15:52:59	20140620_Lax_Anchora_1-5.MP4	228.260	29.97	Anchora	Lax	85	Hand Position		STATE	12.855	14.579	1.724
Lax_Anchora_1	2018-10-29 15:52:59	20140620_Lax_Anchora_1-5.MP4	228.260	29.97	Anchora	Lax	86	Hand Position		STATE	14.580	16.584	2.004
Lax_Anchora_1	2018-10-29 15:52:59	20140620_Lax_Anchora_1-5.MP4	228.260	29.97	Anchora	Lax	87	Hand Position		STATE	16.585	18.084	1.499
Lax_Anchora_1	2018-10-29 15:52:59	20140620_Lax_Anchora_1-5.MP4	228.260	29.97	Anchora	Lax	88	Hand Position		STATE	18.085	19.836	1.751
Lax_Anchora_1	2018-10-29 15:52:59	20140620_Lax_Anchora_1-5.MP4	228.260	29.97	Anchora	Lax	70	Hand Position		STATE	19.837	22.086	2.249
Lax_Anchora_1	2018-10-29 15:52:59	20140620_Lax_Anchora_1-5.MP4	228.260	29.97	Anchora	Lax	48	Hand Position		STATE	22.087	25.840	3.753
Lax_Anchora_1	2018-10-29 15:52:59	20140620_Lax_Anchora_1-5.MP4	228.260	29.97	Anchora	Lax	8	Hand Position		STATE	25.841	29.592	3.751
Lax_Anchora_1	2018-10-29 15:52:59	20140620_Lax_Anchora_1-5.MP4	228.260	29.97	Anchora	Lax	0	Other action		STATE	29.593	31.851	2.258
Lax_Anchora_1	2018-10-29 15:52:59	20140620_Lax_Anchora_1-5.MP4	228.260	29.97	Anchora	Lax	86	Hand Position		STATE	31.852	35.606	3.754
Lax_Anchora_1	2018-10-29 15:52:59	20140620_Lax_Anchora_1-5.MP4	228.260	29.97	Anchora	Lax	85	Hand Position		STATE	35.608	38.374	2.766
Lax_Anchora_1	2018-10-29 15:52:59	20140620_Lax_Anchora_1-5.MP4	228.260	29.97	Anchora	Lax	0	Other action		STATE	38.375	39.615	1.240
Lax_Anchora_1	2018-10-29 15:52:59	20140620_Lax_Anchora_1-5.MP4	228.260	29.97	Anchora	Lax	11	Hand Position		STATE	39.616	46.856	7.240
Lax_Anchora_1	2018-10-29 15:52:59	20140620_Lax_Anchora_1-5.MP4	228.260	29.97	Anchora	Lax	29	Hand Position		STATE	46.857	48.857	2.000
Lax_Anchora_1	2018-10-29 15:52:59	20140620_Lax_Anchora_1-5.MP4	228.260	29.97	Anchora	Lax	0	Other action		STATE	48.858	53.869	5.011
Lax_Anchora_2	2018-11-03 09:39:41	20140620_Lax_Anchora_1-5.MP4	228.260	29.97	Anchora	Lax	0	Other action		STATE	58.264	59.129	0.865
Lax_Anchora_2	2018-11-03 09:39:41	20140620_Lax_Anchora_1-5.MP4	228.260	29.97	Anchora	Lax	36	Hand Position		STATE	59.130	60.128	0.998
Lax_Anchora_2	2018-11-03 09:39:41	20140620_Lax_Anchora_1-5.MP4	228.260	29.97	Anchora	Lax	1	Hand Position		STATE	60.129	61.143	1.014
Lax_Anchora_2	2018-11-03 09:39:41	20140620_Lax_Anchora_1-5.MP4	228.260	29.97	Anchora	Lax	2	Hand Position		STATE	61.144	62.133	0.989
Lax_Anchora_2	2018-11-03 09:39:41	20140620_Lax_Anchora_1-5.MP4	228.260	29.97	Anchora	Lax	3	Hand Position		STATE	62.134	63.879	1.745
Lax_Anchora_2	2018-11-03 09:39:41	20140620_Lax_Anchora_1-5.MP4	228.260	29.97	Anchora	Lax	85	Hand Position		STATE	63.880	65.144	1.264
Lax_Anchora_2	2018-11-03 09:39:41	20140620_Lax_Anchora_1-5.MP4	228.260	29.97	Anchora	Lax	86	Hand Position		STATE	65.145	66.630	1.485
Lax_Anchora_2	2018-11-03 09:39:41	20140620_Lax_Anchora_1-5.MP4	228.260	29.97	Anchora	Lax	87	Hand Position		STATE	66.631	67.630	0.999
Lax_Anchora_2	2018-11-03 09:39:41	20140620_Lax_Anchora_1-5.MP4	228.260	29.97	Anchora	Lax	88	Hand Position		STATE	67.631	69.380	1.749
Lax_Anchora_2	2018-11-03 09:39:41	20140620_Lax_Anchora_1-5.MP4	228.260	29.97	Anchora	Lax	70	Hand Position		STATE	69.381	71.631	2.250
Lax_Anchora_2	2018-11-03 09:39:41	20140620_Lax_Anchora_1-5.MP4	228.260	29.97	Anchora	Lax	48	Hand Position		STATE	71.632	75.886	4.254
Lax_Anchora_2	2018-11-03 09:39:41	20140620_Lax_Anchora_1-5.MP4	228.260	29.97	Anchora	Lax	8	Hand Position		STATE	75.887	79.646	3.759
Lax_Anchora_2	2018-11-03 09:39:41	20140620_Lax_Anchora_1-5.MP4	228.260	29.97	Anchora	Lax	86	Hand Position		STATE	79.647	83.397	3.750
Lax_Anchora_2	2018-11-03 09:39:41	20140620_Lax_Anchora_1-5.MP4	228.260	29.97	Anchora	Lax	85	Hand Position		STATE	83.398	86.392	2.994
Lax_Anchora_2	2018-11-03 09:39:41	20140620_Lax_Anchora_1-5.MP4	228.260	29.97	Anchora	Lax	11	Hand Position		STATE	86.393	92.900	6.507
Lax_Anchora_2	2018-11-03 09:39:41	20140620_Lax_Anchora_1-5.MP4	228.260	29.97	Anchora	Lax	29	Hand Position		STATE	92.901	94.900	1.999
Lax_Anchora_2	2018-11-03 09:39:41	20140620_Lax_Anchora_1-5.MP4	228.260	29.97	Anchora	Lax	0	Other action		STATE	94.901	101.397	6.496
Lax_Anchora_3	2018-11-03 10:18:32	20140620_Lax_Anchora_1-5.MP4	228.260	29.97	Anchora	Lax	0	Other action		STATE	99.915	101.670	1.755
Lax_Anchora_3	2018-11-03 10:18:32	20140620_Lax_Anchora_1-5.MP4	228.260	29.97	Anchora	Lax	1	Hand Position		STATE	101.671	104.165	2.494
Lax_Anchora_3	2018-11-03 10:18:32	20140620_Lax_Anchora_1-5.MP4	228.260	29.97	Anchora	Lax	2	Hand Position		STATE	104.166	104.920	0.754
Lax_Anchora_3	2018-11-03 10:18:32	20140620_Lax_Anchora_1-5.MP4	228.260	29.97	Anchora	Lax	3	Hand Position		STATE	104.921	106.421	1.500
Lax_Anchora_3	2018-11-03 10:18:32	20140620_Lax_Anchora_1-5.MP4	228.260	29.97	Anchora	Lax	85	Hand Position		STATE	106.422	107.672	1.250
Lax_Anchora_3	2018-11-03 10:18:32	20140620_Lax_Anchora_1-5.MP4	228.260	29.97	Anchora	Lax	86	Hand Position		STATE	107.673	109.172	1.499
Lax_Anchora_3	2018-11-03 10:18:32	20140620_Lax_Anchora_1-5.MP4	228.260	29.97	Anchora	Lax	87	Hand Position		STATE	109.173	110.422	1.249
Lax_Anchora_3	2018-11-03 10:18:32	20140620_Lax_Anchora_1-5.MP4	228.260	29.97	Anchora	Lax	88	Hand Position		STATE	110.423	111.673	1.250
Lax_Anchora_3	2018-11-03 10:18:32	20140620_Lax_Anchora_1-5.MP4	228.260	29.97	Anchora	Lax	70	Hand Position		STATE	111.674	113.673	1.999
Lax_Anchora_3	2018-11-03 10:18:32	20140620_Lax_Anchora_1-5.MP4	228.260	29.97	Anchora	Lax	48	Hand Position		STATE	113.674	117.424	3.750
Lax_Anchora_3	2018-11-03 10:18:32	20140620_Lax_Anchora_1-5.MP4	228.260	29.97	Anchora	Lax	8	Hand Position		STATE	117.425	121.424	3.999
Lax_Anchora_3	2018-11-03 10:18:32	20140620_Lax_Anchora_1-5.MP4	228.260	29.97	Anchora	Lax	0	Other action		STATE	121.425	122.925	1.500
Lax_Anchora_3	2018-11-03 10:18:32	20140620_Lax_Anchora_1-5.MP4	228.260	29.97	Anchora	Lax	86	Hand Position		STATE	122.926	126.690	3.764
Lax_Anchora_3	2018-11-03 10:18:32	20140620_Lax_Anchora_1-5.MP4	228.260	29.97	Anchora	Lax	85	Hand Position		STATE	126.691	128.671	1.980
Lax_Anchora_3	2018-11-03 10:18:32	20140620_Lax_Anchora_1-5.MP4	228.260	29.97	Anchora	Lax	0	Other action		STATE	128.672	133.420	4.748
Lax_Anchora_3	2018-11-03 10:18:32	20140620_Lax_Anchora_1-5.MP4	228.260	29.97	Anchora	Lax	11	Hand Position		STATE	133.421	139.177	5.756
Lax_Anchora_3	2018-11-03 10:18:32	20140620_Lax_Anchora_1-5.MP4	228.260	29.97	Anchora	Lax	29	Hand Position		STATE	139.178	141.208	2.030
Lax_Anchora_3	2018-11-03 10:18:32	20140620_Lax_Anchora_1-5.MP4	228.260	29.97	Anchora	Lax	0	Other action		STATE	141.209	141.960	0.751
Lax_Anchora_4	2018-11-06 19:22:41	20140620_Lax_Anchora_1-5.MP4	228.260	29.97	Anchora	Lax	0	Other action		STATE	144.209	148.462	4.253
Lax_Anchora_4	2018-11-06 19:22:41	20140620_Lax_Anchora_1-5.MP4	228.260	29.97	Anchora	Lax	1	Hand Position		STATE	148.463	149.212	0.749
Lax_Anchora_4	2018-11-06 19:22:41	20140620_Lax_Anchora_1-5.MP4	228.260	29.97	Anchora	Lax	2	Hand Position		STATE	149.213	152.212	2.999
Lax_Anchora_4	2018-11-06 19:22:41	20140620_Lax_Anchora_1-5.MP4	228.260	29.97	Anchora	Lax	3	Hand Position		STATE	152.213	153.716	1.503
Lax_Anchora_4	2018-11-06 19:22:41	20140620_Lax_Anchora_1-5.MP4	228.260	29.97	Anchora	Lax	85	Hand Position		STATE	153.717	155.213	1.496
Lax_Anchora_4	2018-11-06 19:22:41	20140620_Lax_Anchora_1-5.MP4	228.260	29.97	Anchora	Lax	86	Hand Position		STATE	155.214	156.962	1.748
Lax_Anchora_4	2018-11-06 19:22:41	20140620_Lax_Anchora_1-5.MP4	228.260	29.97	Anchora	Lax	87	Hand Position		STATE	156.963	158.215	1.252
Lax_Anchora_4	2018-11-06 19:22:41	20140620_Lax_Anchora_1-5.MP4	228.260	29.97	Anchora	Lax	88	Hand Position		STATE	158.216	159.967	1.751
Lax_Anchora_4	2018-11-06 19:22:41	20140620_Lax_Anchora_1-5.MP4	228.260	29.97	Anchora	Lax	70	Hand Position		STATE	159.968	162.212	2.244
Lax_Anchora_4	2018-11-06 19:22:41	20140620_Lax_Anchora_1-5.MP4	228.260	29.97	Anchora	Lax	48	Hand Position		STATE	162.213	166.713	4.500
Lax_Anchora_4	2018-11-06 19:22:41	20140620_Lax_Anchora_1-5.MP4	228.260	29.97	Anchora	Lax	8	Hand Position		STATE	166.714	169.962	3.248
Lax_Anchora_4	2018-11-06 19:22:41	20140620_Lax_Anchora_1-5.MP4	228.260	29.97	Anchora	Lax	0	Other action		STATE	169.963	170.963	1.000
Lax_Anchora_4	2018-11-06 19:22:41	20140620_Lax_Anchora_1-5.MP4	228.260	29.97	Anchora	Lax	86	Hand Position		STATE	170.964	174.462	3.498
Lax_Anchora_4	2018-11-06 19:22:41	20140620_Lax_Anchora_1-5.MP4	228.260	29.97	Anchora	Lax	85	Hand Position		STATE	174.463	176.712	2.249
Lax_Anchora_4	2018-11-06 19:22:41	20140620_Lax_Anchora_1-5.MP4	228.260	29.97	Anchora	Lax	11	Hand Position		STATE	176.713	182.486	5.773
Lax_Anchora_4	2018-11-06 19:22:41	20140620_Lax_Anchora_1-5.MP4	228.260	29.97	Anchora	Lax	29	Hand Position		STATE	182.487	183.962	1.475
Lax_Anchora_4	2018-11-06 19:22:41	20140620_Lax_Anchora_1-5.MP4	228.260	29.97	Anchora	Lax	0	Other action		STATE	183.963	184.766	0.803
Lax_Anchora_5	2018-11-06 19:39:57	20140620_Lax_Anchora_1-5.MP4	228.260	29.97	Anchora	Lax	0	Other action		STATE	186.754	190.255	3.501
Lax_Anchora_5	2018-11-06 19:39:57	20140620_Lax_Anchora_1-5.MP4	228.260	29.97	Anchora	Lax	1	Hand Position		STATE	190.256	193.752	3.496
Lax_Anchora_5	2018-11-06 19:39:57	20140620_Lax_Anchora_1-5.MP4	228.260	29.97	Anchora	Lax	2	Hand Position		STATE	193.753	195.508	1.755
Lax_Anchora_5	2018-11-06 19:39:57	20140620_Lax_Anchora_1-5.MP4	228.260	29.97	Anchora	Lax	3	Hand Position		STATE	195.509	197.507	1.998
Lax_Anchora_5	2018-11-06 19:39:57	20140620_Lax_Anchora_1-5.MP4	228.260	29.97	Anchora	Lax	85	Hand Position		STATE	197.508	198.758	1.250
Lax_Anchora_5	2018-11-06 19:39:57	20140620_Lax_Anchora_1-5.MP4	228.260	29.97	Anchora	Lax	86	Hand Position		STATE	198.759	200.503	1.744
Lax_Anchora_5	2018-11-06 19:39:57	20140620_Lax_Anchora_1-5.MP4	228.260	29.97	Anchora	Lax	87	Hand Position		STATE	200.504	201.502	0.998
Lax_Anchora_5	2018-11-06 19:39:57	20140620_Lax_Anchora_1-5.MP4	228.260	29.97	Anchora	Lax	88	Hand Position		STATE	201.503	203.002	1.499
Lax_Anchora_5	2018-11-06 19:39:57	20140620_Lax_Anchora_1-5.MP4	228.260	29.97	Anchora	Lax	70	Hand Position		STATE	203.003	205.509	2.506
Lax_Anchora_5	2018-11-06 19:39:57	20140620_Lax_Anchora_1-5.MP4	228.260	29.97	Anchora	Lax	48	Hand Position		STATE	205.510	209.274	3.764
Lax_Anchora_5	2018-11-06 19:39:57	20140620_Lax_Anchora_1-5.MP4	228.260	29.97	Anchora	Lax	8	Hand Position		STATE	209.275	212.256	2.981
Lax_Anchora_5	2018-11-06 19:39:57	20140620_Lax_Anchora_1-5.MP4	228.260	29.97	Anchora	Lax	0	Other action		STATE	212.257	212.753	0.496
Lax_Anchora_5	2018-11-06 19:39:57	20140620_Lax_Anchora_1-5.MP4	228.260	29.97	Anchora	Lax	86	Hand Position		STATE	212.754	215.506	2.752
Lax_Anchora_5	2018-11-06 19:39:57	20140620_Lax_Anchora_1-5.MP4	228.260	29.97	Anchora	Lax	85	Hand Position		STATE	215.507	218.284	2.777
Lax_Anchora_5	2018-11-06 19:39:57	20140620_Lax_Anchora_1-5.MP4	228.260	29.97	Anchora	Lax	11	Hand Position		STATE	218.285	223.532	5.247
Lax_Anchora_5	2018-11-06 19:39:57	20140620_Lax_Anchora_1-5.MP4	228.260	29.97	Anchora	Lax	29	Hand Position		STATE	223.533	225.033	1.500
Lax_Anchora_5	2018-11-06 19:39:57	20140620_Lax_Anchora_1-5.MP4	228.260	29.97	Anchora	Lax	0	Other action		STATE	225.034	226.034	1.000
