# Supplementary material for: Assessing the influence of culture on craft skills: A quantitative study with expert Nepalese potters
Source: PLoS One. 2020 Oct 1;15(10):e0239139. doi: 10.1371/journal.pone.0239139 (PMC7529208; doi:10.1371/journal.pone.0239139)
Supplement: S1 Data — (ZIP) [file pone.0239139.s007.zip › Data/Hands-Position_RawData_Boris_Sequences/Lax_Ashtray-1.xlsx]

## Sheet: Aggregated events
Observation id	Observation date	Media file	Total length	FPS	Shape	Subject	Behavior	Behavioral category	Modifiers	Behavior type	Start (s)	Stop (s)	Duration (s)	Comment start	Comment stop
Lax_Ashtray_1	2018-11-07 17:41:34	20140620_Lax_Ashtray_1-3.MP4	152.650	29.97	Ashtray	Lax	1	Hand Position		STATE	0.000	0.109	0.109
Lax_Ashtray_1	2018-11-07 17:41:34	20140620_Lax_Ashtray_1-3.MP4	152.650	29.97	Ashtray	Lax	2	Hand Position		STATE	0.110	2.100	1.990
Lax_Ashtray_1	2018-11-07 17:41:34	20140620_Lax_Ashtray_1-3.MP4	152.650	29.97	Ashtray	Lax	3	Hand Position		STATE	2.101	5.076	2.975
Lax_Ashtray_1	2018-11-07 17:41:34	20140620_Lax_Ashtray_1-3.MP4	152.650	29.97	Ashtray	Lax	85	Hand Position		STATE	5.077	6.332	1.255
Lax_Ashtray_1	2018-11-07 17:41:34	20140620_Lax_Ashtray_1-3.MP4	152.650	29.97	Ashtray	Lax	86	Hand Position		STATE	6.333	8.072	1.739
Lax_Ashtray_1	2018-11-07 17:41:34	20140620_Lax_Ashtray_1-3.MP4	152.650	29.97	Ashtray	Lax	89	Hand Position		STATE	8.073	9.078	1.005
Lax_Ashtray_1	2018-11-07 17:41:34	20140620_Lax_Ashtray_1-3.MP4	152.650	29.97	Ashtray	Lax	88	Hand Position		STATE	9.079	11.079	2.000
Lax_Ashtray_1	2018-11-07 17:41:34	20140620_Lax_Ashtray_1-3.MP4	152.650	29.97	Ashtray	Lax	8	Hand Position		STATE	11.080	14.830	3.750
Lax_Ashtray_1	2018-11-07 17:41:34	20140620_Lax_Ashtray_1-3.MP4	152.650	29.97	Ashtray	Lax	0	Other action		STATE	14.831	16.081	1.250
Lax_Ashtray_1	2018-11-07 17:41:34	20140620_Lax_Ashtray_1-3.MP4	152.650	29.97	Ashtray	Lax	91	Hand Position		STATE	16.082	17.831	1.749
Lax_Ashtray_1	2018-11-07 17:41:34	20140620_Lax_Ashtray_1-3.MP4	152.650	29.97	Ashtray	Lax	99	Hand Position		STATE	17.832	18.831	0.999
Lax_Ashtray_1	2018-11-07 17:41:34	20140620_Lax_Ashtray_1-3.MP4	152.650	29.97	Ashtray	Lax	8	Hand Position		STATE	18.832	22.577	3.745
Lax_Ashtray_1	2018-11-07 17:41:34	20140620_Lax_Ashtray_1-3.MP4	152.650	29.97	Ashtray	Lax	90	Hand Position		STATE	22.578	24.097	1.519
Lax_Ashtray_1	2018-11-07 17:41:34	20140620_Lax_Ashtray_1-3.MP4	152.650	29.97	Ashtray	Lax	91	Hand Position		STATE	24.098	26.598	2.500
Lax_Ashtray_1	2018-11-07 17:41:34	20140620_Lax_Ashtray_1-3.MP4	152.650	29.97	Ashtray	Lax	0	Other action		STATE	26.599	27.592	0.993
Lax_Ashtray_1	2018-11-07 17:41:34	20140620_Lax_Ashtray_1-3.MP4	152.650	29.97	Ashtray	Lax	8	Hand Position		STATE	27.593	30.093	2.500
Lax_Ashtray_1	2018-11-07 17:41:34	20140620_Lax_Ashtray_1-3.MP4	152.650	29.97	Ashtray	Lax	99	Hand Position		STATE	30.094	30.846	0.752
Lax_Ashtray_1	2018-11-07 17:41:34	20140620_Lax_Ashtray_1-3.MP4	152.650	29.97	Ashtray	Lax	0	Other action		STATE	30.847	33.848	3.001
Lax_Ashtray_1	2018-11-07 17:41:34	20140620_Lax_Ashtray_1-3.MP4	152.650	29.97	Ashtray	Lax	11	Hand Position		STATE	33.849	35.846	1.997
Lax_Ashtray_1	2018-11-07 17:41:34	20140620_Lax_Ashtray_1-3.MP4	152.650	29.97	Ashtray	Lax	80	Hand Position		STATE	35.847	39.102	3.255
Lax_Ashtray_1	2018-11-07 17:41:34	20140620_Lax_Ashtray_1-3.MP4	152.650	29.97	Ashtray	Lax	99	Hand Position		STATE	39.103	40.608	1.505
Lax_Ashtray_1	2018-11-07 17:41:34	20140620_Lax_Ashtray_1-3.MP4	152.650	29.97	Ashtray	Lax	97	Hand Position		STATE	40.609	41.858	1.249
Lax_Ashtray_1	2018-11-07 17:41:34	20140620_Lax_Ashtray_1-3.MP4	152.650	29.97	Ashtray	Lax	0	Other action		STATE	41.859	42.857	0.998
Lax_Ashtray_1	2018-11-07 17:41:34	20140620_Lax_Ashtray_1-3.MP4	152.650	29.97	Ashtray	Lax	97	Hand Position		STATE	42.858	44.109	1.251
Lax_Ashtray_1	2018-11-07 17:41:34	20140620_Lax_Ashtray_1-3.MP4	152.650	29.97	Ashtray	Lax	0	Other action		STATE	44.110	45.110	1.000
Lax_Ashtray_1	2018-11-07 17:41:34	20140620_Lax_Ashtray_1-3.MP4	152.650	29.97	Ashtray	Lax	10	Hand Position		STATE	45.111	46.611	1.500
Lax_Ashtray_1	2018-11-07 17:41:34	20140620_Lax_Ashtray_1-3.MP4	152.650	29.97	Ashtray	Lax	97	Hand Position		STATE	46.612	47.861	1.249
Lax_Ashtray_1	2018-11-07 17:41:34	20140620_Lax_Ashtray_1-3.MP4	152.650	29.97	Ashtray	Lax	0	Other action		STATE	47.862	50.862	3.000
