# Supplementary material for: Assessing the influence of culture on craft skills: A quantitative study with expert Nepalese potters
Source: PLoS One. 2020 Oct 1;15(10):e0239139. doi: 10.1371/journal.pone.0239139 (PMC7529208; doi:10.1371/journal.pone.0239139)
Supplement: S1 Data — (ZIP) [file pone.0239139.s007.zip › Data/Hands-Position_RawData_Boris_Sequences/Lax_Ashtray-2.xlsx]

## Sheet: Aggregated events
Observation id	Observation date	Media file	Total length	FPS	Shape	Subject	Behavior	Behavioral category	Modifiers	Behavior type	Start (s)	Stop (s)	Duration (s)	Comment start	Comment stop
Lax_Ashtray_2	2018-11-09 15:02:34	20140620_Lax_Ashtray_1-3.MP4	152.650	29.97	Ashtray	Lax	0	Other action		STATE	49.382	54.868	5.486
Lax_Ashtray_2	2018-11-09 15:02:34	20140620_Lax_Ashtray_1-3.MP4	152.650	29.97	Ashtray	Lax	1	Hand Position		STATE	54.869	56.129	1.260
Lax_Ashtray_2	2018-11-09 15:02:34	20140620_Lax_Ashtray_1-3.MP4	152.650	29.97	Ashtray	Lax	2	Hand Position		STATE	56.130	57.624	1.494
Lax_Ashtray_2	2018-11-09 15:02:34	20140620_Lax_Ashtray_1-3.MP4	152.650	29.97	Ashtray	Lax	3	Hand Position		STATE	57.625	59.374	1.749
Lax_Ashtray_2	2018-11-09 15:02:34	20140620_Lax_Ashtray_1-3.MP4	152.650	29.97	Ashtray	Lax	85	Hand Position		STATE	59.375	60.375	1.000
Lax_Ashtray_2	2018-11-09 15:02:34	20140620_Lax_Ashtray_1-3.MP4	152.650	29.97	Ashtray	Lax	86	Hand Position		STATE	60.376	62.375	1.999
Lax_Ashtray_2	2018-11-09 15:02:34	20140620_Lax_Ashtray_1-3.MP4	152.650	29.97	Ashtray	Lax	87	Hand Position		STATE	62.376	63.125	0.749
Lax_Ashtray_2	2018-11-09 15:02:34	20140620_Lax_Ashtray_1-3.MP4	152.650	29.97	Ashtray	Lax	88	Hand Position		STATE	63.126	65.135	2.009
Lax_Ashtray_2	2018-11-09 15:02:34	20140620_Lax_Ashtray_1-3.MP4	152.650	29.97	Ashtray	Lax	8	Hand Position		STATE	65.136	68.380	3.244
Lax_Ashtray_2	2018-11-09 15:02:34	20140620_Lax_Ashtray_1-3.MP4	152.650	29.97	Ashtray	Lax	0	Other action		STATE	68.381	70.131	1.750
Lax_Ashtray_2	2018-11-09 15:02:34	20140620_Lax_Ashtray_1-3.MP4	152.650	29.97	Ashtray	Lax	91	Hand Position		STATE	70.132	70.629	0.497
Lax_Ashtray_2	2018-11-09 15:02:34	20140620_Lax_Ashtray_1-3.MP4	152.650	29.97	Ashtray	Lax	99	Hand Position		STATE	70.630	71.379	0.749
Lax_Ashtray_2	2018-11-09 15:02:34	20140620_Lax_Ashtray_1-3.MP4	152.650	29.97	Ashtray	Lax	8	Hand Position		STATE	71.380	73.880	2.500
Lax_Ashtray_2	2018-11-09 15:02:34	20140620_Lax_Ashtray_1-3.MP4	152.650	29.97	Ashtray	Lax	90	Hand Position		STATE	73.881	75.389	1.508
Lax_Ashtray_2	2018-11-09 15:02:34	20140620_Lax_Ashtray_1-3.MP4	152.650	29.97	Ashtray	Lax	91	Hand Position		STATE	75.390	77.879	2.489
Lax_Ashtray_2	2018-11-09 15:02:34	20140620_Lax_Ashtray_1-3.MP4	152.650	29.97	Ashtray	Lax	99	Hand Position		STATE	77.880	78.630	0.750
Lax_Ashtray_2	2018-11-09 15:02:34	20140620_Lax_Ashtray_1-3.MP4	152.650	29.97	Ashtray	Lax	8	Hand Position		STATE	78.631	81.380	2.749
Lax_Ashtray_2	2018-11-09 15:02:34	20140620_Lax_Ashtray_1-3.MP4	152.650	29.97	Ashtray	Lax	99	Hand Position		STATE	81.381	82.888	1.507
Lax_Ashtray_2	2018-11-09 15:02:34	20140620_Lax_Ashtray_1-3.MP4	152.650	29.97	Ashtray	Lax	0	Other action		STATE	82.889	85.629	2.740
Lax_Ashtray_2	2018-11-09 15:02:34	20140620_Lax_Ashtray_1-3.MP4	152.650	29.97	Ashtray	Lax	11	Hand Position		STATE	85.630	88.143	2.513
Lax_Ashtray_2	2018-11-09 15:02:34	20140620_Lax_Ashtray_1-3.MP4	152.650	29.97	Ashtray	Lax	80	Hand Position		STATE	88.144	90.638	2.494
Lax_Ashtray_2	2018-11-09 15:02:34	20140620_Lax_Ashtray_1-3.MP4	152.650	29.97	Ashtray	Lax	99	Hand Position		STATE	90.639	92.130	1.491
Lax_Ashtray_2	2018-11-09 15:02:34	20140620_Lax_Ashtray_1-3.MP4	152.650	29.97	Ashtray	Lax	97	Hand Position		STATE	92.131	93.884	1.753
Lax_Ashtray_2	2018-11-09 15:02:34	20140620_Lax_Ashtray_1-3.MP4	152.650	29.97	Ashtray	Lax	0	Other action		STATE	93.885	95.131	1.246
Lax_Ashtray_2	2018-11-09 15:02:34	20140620_Lax_Ashtray_1-3.MP4	152.650	29.97	Ashtray	Lax	11	Hand Position		STATE	95.132	95.881	0.749
Lax_Ashtray_2	2018-11-09 15:02:34	20140620_Lax_Ashtray_1-3.MP4	152.650	29.97	Ashtray	Lax	97	Hand Position		STATE	95.882	97.639	1.757
Lax_Ashtray_2	2018-11-09 15:02:34	20140620_Lax_Ashtray_1-3.MP4	152.650	29.97	Ashtray	Lax	0	Other action		STATE	97.640	98.134	0.494
