# Supplementary material for: Assessing the influence of culture on craft skills: A quantitative study with expert Nepalese potters
Source: PLoS One. 2020 Oct 1;15(10):e0239139. doi: 10.1371/journal.pone.0239139 (PMC7529208; doi:10.1371/journal.pone.0239139)
Supplement: S1 Data — (ZIP) [file pone.0239139.s007.zip › Data/Hands-Position_RawData_Boris_Sequences/Lax_Ashtray-3.xlsx]

## Sheet: Aggregated events
Observation id	Observation date	Media file	Total length	FPS	Shape	Subject	Behavior	Behavioral category	Modifiers	Behavior type	Start (s)	Stop (s)	Duration (s)	Comment start	Comment stop
Lax_Ashtray_3	2018-11-09 15:21:35	20140620_Lax_Ashtray_1-3.MP4	152.650	29.97	Ashtray	Lax	0	Other action		STATE	98.666	104.664	5.998
Lax_Ashtray_3	2018-11-09 15:21:35	20140620_Lax_Ashtray_1-3.MP4	152.650	29.97	Ashtray	Lax	1	Hand Position		STATE	104.665	107.421	2.756
Lax_Ashtray_3	2018-11-09 15:21:35	20140620_Lax_Ashtray_1-3.MP4	152.650	29.97	Ashtray	Lax	2	Hand Position		STATE	107.422	108.671	1.249
Lax_Ashtray_3	2018-11-09 15:21:35	20140620_Lax_Ashtray_1-3.MP4	152.650	29.97	Ashtray	Lax	3	Hand Position		STATE	108.672	110.675	2.003
Lax_Ashtray_3	2018-11-09 15:21:35	20140620_Lax_Ashtray_1-3.MP4	152.650	29.97	Ashtray	Lax	85	Hand Position		STATE	110.676	111.924	1.248
Lax_Ashtray_3	2018-11-09 15:21:35	20140620_Lax_Ashtray_1-3.MP4	152.650	29.97	Ashtray	Lax	86	Hand Position		STATE	111.925	113.930	2.005
Lax_Ashtray_3	2018-11-09 15:21:35	20140620_Lax_Ashtray_1-3.MP4	152.650	29.97	Ashtray	Lax	87	Hand Position		STATE	113.931	114.429	0.498
Lax_Ashtray_3	2018-11-09 15:21:35	20140620_Lax_Ashtray_1-3.MP4	152.650	29.97	Ashtray	Lax	88	Hand Position		STATE	114.430	116.680	2.250
Lax_Ashtray_3	2018-11-09 15:21:35	20140620_Lax_Ashtray_1-3.MP4	152.650	29.97	Ashtray	Lax	8	Hand Position		STATE	116.681	120.180	3.499
Lax_Ashtray_3	2018-11-09 15:21:35	20140620_Lax_Ashtray_1-3.MP4	152.650	29.97	Ashtray	Lax	0	Other action		STATE	120.181	120.944	0.763
Lax_Ashtray_3	2018-11-09 15:21:35	20140620_Lax_Ashtray_1-3.MP4	152.650	29.97	Ashtray	Lax	91	Hand Position		STATE	120.945	121.684	0.739
Lax_Ashtray_3	2018-11-09 15:21:35	20140620_Lax_Ashtray_1-3.MP4	152.650	29.97	Ashtray	Lax	99	Hand Position		STATE	121.685	122.681	0.996
Lax_Ashtray_3	2018-11-09 15:21:35	20140620_Lax_Ashtray_1-3.MP4	152.650	29.97	Ashtray	Lax	8	Hand Position		STATE	122.682	126.191	3.509
Lax_Ashtray_3	2018-11-09 15:21:35	20140620_Lax_Ashtray_1-3.MP4	152.650	29.97	Ashtray	Lax	90	Hand Position		STATE	126.192	127.431	1.239
Lax_Ashtray_3	2018-11-09 15:21:35	20140620_Lax_Ashtray_1-3.MP4	152.650	29.97	Ashtray	Lax	91	Hand Position		STATE	127.432	130.433	3.001
Lax_Ashtray_3	2018-11-09 15:21:35	20140620_Lax_Ashtray_1-3.MP4	152.650	29.97	Ashtray	Lax	99	Hand Position		STATE	130.434	131.179	0.745
Lax_Ashtray_3	2018-11-09 15:21:35	20140620_Lax_Ashtray_1-3.MP4	152.650	29.97	Ashtray	Lax	8	Hand Position		STATE	131.180	134.180	3.000
Lax_Ashtray_3	2018-11-09 15:21:35	20140620_Lax_Ashtray_1-3.MP4	152.650	29.97	Ashtray	Lax	99	Hand Position		STATE	134.181	135.180	0.999
Lax_Ashtray_3	2018-11-09 15:21:35	20140620_Lax_Ashtray_1-3.MP4	152.650	29.97	Ashtray	Lax	0	Other action		STATE	135.181	137.180	1.999
Lax_Ashtray_3	2018-11-09 15:21:35	20140620_Lax_Ashtray_1-3.MP4	152.650	29.97	Ashtray	Lax	11	Hand Position		STATE	137.181	139.431	2.250
Lax_Ashtray_3	2018-11-09 15:21:35	20140620_Lax_Ashtray_1-3.MP4	152.650	29.97	Ashtray	Lax	80	Hand Position		STATE	139.432	142.179	2.747
Lax_Ashtray_3	2018-11-09 15:21:35	20140620_Lax_Ashtray_1-3.MP4	152.650	29.97	Ashtray	Lax	99	Hand Position		STATE	142.180	143.186	1.006
Lax_Ashtray_3	2018-11-09 15:21:35	20140620_Lax_Ashtray_1-3.MP4	152.650	29.97	Ashtray	Lax	97	Hand Position		STATE	143.187	144.961	1.774
Lax_Ashtray_3	2018-11-09 15:21:35	20140620_Lax_Ashtray_1-3.MP4	152.650	29.97	Ashtray	Lax	0	Other action		STATE	144.962	146.466	1.504
