# Supplementary material for: Assessing the influence of culture on craft skills: A quantitative study with expert Nepalese potters
Source: PLoS One. 2020 Oct 1;15(10):e0239139. doi: 10.1371/journal.pone.0239139 (PMC7529208; doi:10.1371/journal.pone.0239139)
Supplement: S1 Data — (ZIP) [file pone.0239139.s007.zip › Data/Hands-Position_RawData_Boris_Sequences/Lax_Ashtray-4.xlsx]

## Sheet: Aggregated events
Observation id	Observation date	Media file	Total length	FPS	Shape	Subject	Behavior	Behavioral category	Modifiers	Behavior type	Start (s)	Stop (s)	Duration (s)	Comment start	Comment stop
Lax_Ashtray_4	2018-11-09 17:02:34	20140620_Lax_Ashtray_4-5.MP4	128.560	29.97	Ashtray	Lax	1	Hand Position		STATE	0.110	0.349	0.239
Lax_Ashtray_4	2018-11-09 17:02:34	20140620_Lax_Ashtray_4-5.MP4	128.560	29.97	Ashtray	Lax	2	Hand Position		STATE	0.350	1.600	1.250
Lax_Ashtray_4	2018-11-09 17:02:34	20140620_Lax_Ashtray_4-5.MP4	128.560	29.97	Ashtray	Lax	3	Hand Position		STATE	1.601	4.850	3.249
Lax_Ashtray_4	2018-11-09 17:02:34	20140620_Lax_Ashtray_4-5.MP4	128.560	29.97	Ashtray	Lax	85	Hand Position		STATE	4.851	6.352	1.501
Lax_Ashtray_4	2018-11-09 17:02:34	20140620_Lax_Ashtray_4-5.MP4	128.560	29.97	Ashtray	Lax	86	Hand Position		STATE	6.353	8.601	2.248
Lax_Ashtray_4	2018-11-09 17:02:34	20140620_Lax_Ashtray_4-5.MP4	128.560	29.97	Ashtray	Lax	87	Hand Position		STATE	8.602	9.602	1.000
Lax_Ashtray_4	2018-11-09 17:02:34	20140620_Lax_Ashtray_4-5.MP4	128.560	29.97	Ashtray	Lax	88	Hand Position		STATE	9.603	11.851	2.248
Lax_Ashtray_4	2018-11-09 17:02:34	20140620_Lax_Ashtray_4-5.MP4	128.560	29.97	Ashtray	Lax	8	Hand Position		STATE	11.852	15.328	3.476
Lax_Ashtray_4	2018-11-09 17:02:34	20140620_Lax_Ashtray_4-5.MP4	128.560	29.97	Ashtray	Lax	0	Other action		STATE	15.329	16.330	1.001
Lax_Ashtray_4	2018-11-09 17:02:34	20140620_Lax_Ashtray_4-5.MP4	128.560	29.97	Ashtray	Lax	91	Hand Position		STATE	16.331	18.081	1.750
Lax_Ashtray_4	2018-11-09 17:02:34	20140620_Lax_Ashtray_4-5.MP4	128.560	29.97	Ashtray	Lax	99	Hand Position		STATE	18.082	19.085	1.003
Lax_Ashtray_4	2018-11-09 17:02:34	20140620_Lax_Ashtray_4-5.MP4	128.560	29.97	Ashtray	Lax	8	Hand Position		STATE	19.086	22.833	3.747
Lax_Ashtray_4	2018-11-09 17:02:34	20140620_Lax_Ashtray_4-5.MP4	128.560	29.97	Ashtray	Lax	90	Hand Position		STATE	22.834	24.084	1.250
Lax_Ashtray_4	2018-11-09 17:02:34	20140620_Lax_Ashtray_4-5.MP4	128.560	29.97	Ashtray	Lax	91	Hand Position		STATE	24.085	27.334	3.249
Lax_Ashtray_4	2018-11-09 17:02:34	20140620_Lax_Ashtray_4-5.MP4	128.560	29.97	Ashtray	Lax	99	Hand Position		STATE	27.335	28.087	0.752
Lax_Ashtray_4	2018-11-09 17:02:34	20140620_Lax_Ashtray_4-5.MP4	128.560	29.97	Ashtray	Lax	8	Hand Position		STATE	28.088	32.338	4.250
Lax_Ashtray_4	2018-11-09 17:02:34	20140620_Lax_Ashtray_4-5.MP4	128.560	29.97	Ashtray	Lax	99	Hand Position		STATE	32.339	33.834	1.495
Lax_Ashtray_4	2018-11-09 17:02:34	20140620_Lax_Ashtray_4-5.MP4	128.560	29.97	Ashtray	Lax	0	Other action		STATE	33.835	38.834	4.999
Lax_Ashtray_4	2018-11-09 17:02:34	20140620_Lax_Ashtray_4-5.MP4	128.560	29.97	Ashtray	Lax	11	Hand Position		STATE	38.835	42.834	3.999
Lax_Ashtray_4	2018-11-09 17:02:34	20140620_Lax_Ashtray_4-5.MP4	128.560	29.97	Ashtray	Lax	80	Hand Position		STATE	42.835	46.084	3.249
Lax_Ashtray_4	2018-11-09 17:02:34	20140620_Lax_Ashtray_4-5.MP4	128.560	29.97	Ashtray	Lax	99	Hand Position		STATE	46.085	47.835	1.750
Lax_Ashtray_4	2018-11-09 17:02:34	20140620_Lax_Ashtray_4-5.MP4	128.560	29.97	Ashtray	Lax	97	Hand Position		STATE	47.836	50.584	2.748
Lax_Ashtray_4	2018-11-09 17:02:34	20140620_Lax_Ashtray_4-5.MP4	128.560	29.97	Ashtray	Lax	0	Other action		STATE	50.585	51.337	0.752
Lax_Ashtray_4	2018-11-09 17:02:34	20140620_Lax_Ashtray_4-5.MP4	128.560	29.97	Ashtray	Lax	97	Hand Position		STATE	51.338	52.583	1.245
Lax_Ashtray_4	2018-11-09 17:02:34	20140620_Lax_Ashtray_4-5.MP4	128.560	29.97	Ashtray	Lax	0	Other action		STATE	52.584	53.084	0.500
Lax_Ashtray_4	2018-11-09 17:02:34	20140620_Lax_Ashtray_4-5.MP4	128.560	29.97	Ashtray	Lax	11	Hand Position		STATE	53.085	56.585	3.500
Lax_Ashtray_4	2018-11-09 17:02:34	20140620_Lax_Ashtray_4-5.MP4	128.560	29.97	Ashtray	Lax	97	Hand Position		STATE	56.586	58.584	1.998
Lax_Ashtray_4	2018-11-09 17:02:34	20140620_Lax_Ashtray_4-5.MP4	128.560	29.97	Ashtray	Lax	0	Other action		STATE	58.585	59.582	0.997
Lax_Ashtray_4	2018-11-09 17:02:34	20140620_Lax_Ashtray_4-5.MP4	128.560	29.97	Ashtray	Lax	10	Hand Position		STATE	59.583	61.085	1.502
Lax_Ashtray_4	2018-11-09 17:02:34	20140620_Lax_Ashtray_4-5.MP4	128.560	29.97	Ashtray	Lax	97	Hand Position		STATE	61.086	62.335	1.249
Lax_Ashtray_4	2018-11-09 17:02:34	20140620_Lax_Ashtray_4-5.MP4	128.560	29.97	Ashtray	Lax	0	Other action		STATE	62.336	63.089	0.753
