# Supplementary material for: Assessing the influence of culture on craft skills: A quantitative study with expert Nepalese potters
Source: PLoS One. 2020 Oct 1;15(10):e0239139. doi: 10.1371/journal.pone.0239139 (PMC7529208; doi:10.1371/journal.pone.0239139)
Supplement: S1 Data — (ZIP) [file pone.0239139.s007.zip › Data/Hands-Position_RawData_Boris_Sequences/Lax_Ashtray-5.xlsx]

## Sheet: Aggregated events
Observation id	Observation date	Media file	Total length	FPS	Shape	Subject	Behavior	Behavioral category	Modifiers	Behavior type	Start (s)	Stop (s)	Duration (s)	Comment start	Comment stop
Lax_Ashtray_5	2018-11-09 18:08:16	20140620_Lax_Ashtray_4-5.MP4	128.560	29.97	Ashtray	Lax	0	Other action		STATE	64.602	69.630	5.028
Lax_Ashtray_5	2018-11-09 18:08:16	20140620_Lax_Ashtray_4-5.MP4	128.560	29.97	Ashtray	Lax	1	Hand Position		STATE	69.631	70.383	0.752
Lax_Ashtray_5	2018-11-09 18:08:16	20140620_Lax_Ashtray_4-5.MP4	128.560	29.97	Ashtray	Lax	2	Hand Position		STATE	70.384	72.886	2.502
Lax_Ashtray_5	2018-11-09 18:08:16	20140620_Lax_Ashtray_4-5.MP4	128.560	29.97	Ashtray	Lax	3	Hand Position		STATE	72.887	74.636	1.749
Lax_Ashtray_5	2018-11-09 18:08:16	20140620_Lax_Ashtray_4-5.MP4	128.560	29.97	Ashtray	Lax	85	Hand Position		STATE	74.637	75.887	1.250
Lax_Ashtray_5	2018-11-09 18:08:16	20140620_Lax_Ashtray_4-5.MP4	128.560	29.97	Ashtray	Lax	86	Hand Position		STATE	75.888	78.137	2.249
Lax_Ashtray_5	2018-11-09 18:08:16	20140620_Lax_Ashtray_4-5.MP4	128.560	29.97	Ashtray	Lax	87	Hand Position		STATE	78.138	78.886	0.748
Lax_Ashtray_5	2018-11-09 18:08:16	20140620_Lax_Ashtray_4-5.MP4	128.560	29.97	Ashtray	Lax	88	Hand Position		STATE	78.887	81.390	2.503
Lax_Ashtray_5	2018-11-09 18:08:16	20140620_Lax_Ashtray_4-5.MP4	128.560	29.97	Ashtray	Lax	8	Hand Position		STATE	81.391	84.637	3.246
Lax_Ashtray_5	2018-11-09 18:08:16	20140620_Lax_Ashtray_4-5.MP4	128.560	29.97	Ashtray	Lax	0	Other action		STATE	84.638	85.887	1.249
Lax_Ashtray_5	2018-11-09 18:08:16	20140620_Lax_Ashtray_4-5.MP4	128.560	29.97	Ashtray	Lax	91	Hand Position		STATE	85.888	86.887	0.999
Lax_Ashtray_5	2018-11-09 18:08:16	20140620_Lax_Ashtray_4-5.MP4	128.560	29.97	Ashtray	Lax	99	Hand Position		STATE	86.888	87.887	0.999
Lax_Ashtray_5	2018-11-09 18:08:16	20140620_Lax_Ashtray_4-5.MP4	128.560	29.97	Ashtray	Lax	8	Hand Position		STATE	87.888	92.386	4.498
Lax_Ashtray_5	2018-11-09 18:08:16	20140620_Lax_Ashtray_4-5.MP4	128.560	29.97	Ashtray	Lax	90	Hand Position		STATE	92.387	94.136	1.749
Lax_Ashtray_5	2018-11-09 18:08:16	20140620_Lax_Ashtray_4-5.MP4	128.560	29.97	Ashtray	Lax	91	Hand Position		STATE	94.137	96.909	2.772
Lax_Ashtray_5	2018-11-09 18:08:16	20140620_Lax_Ashtray_4-5.MP4	128.560	29.97	Ashtray	Lax	99	Hand Position		STATE	96.910	97.658	0.748
Lax_Ashtray_5	2018-11-09 18:08:16	20140620_Lax_Ashtray_4-5.MP4	128.560	29.97	Ashtray	Lax	8	Hand Position		STATE	97.659	101.409	3.750
Lax_Ashtray_5	2018-11-09 18:08:16	20140620_Lax_Ashtray_4-5.MP4	128.560	29.97	Ashtray	Lax	99	Hand Position		STATE	101.410	102.909	1.499
Lax_Ashtray_5	2018-11-09 18:08:16	20140620_Lax_Ashtray_4-5.MP4	128.560	29.97	Ashtray	Lax	0	Other action		STATE	102.910	106.161	3.251
Lax_Ashtray_5	2018-11-09 18:08:16	20140620_Lax_Ashtray_4-5.MP4	128.560	29.97	Ashtray	Lax	11	Hand Position		STATE	106.162	109.658	3.496
Lax_Ashtray_5	2018-11-09 18:08:16	20140620_Lax_Ashtray_4-5.MP4	128.560	29.97	Ashtray	Lax	80	Hand Position		STATE	109.659	112.908	3.249
Lax_Ashtray_5	2018-11-09 18:08:16	20140620_Lax_Ashtray_4-5.MP4	128.560	29.97	Ashtray	Lax	11	Hand Position		STATE	112.909	114.661	1.752
Lax_Ashtray_5	2018-11-09 18:08:16	20140620_Lax_Ashtray_4-5.MP4	128.560	29.97	Ashtray	Lax	97	Hand Position		STATE	114.662	117.160	2.498
Lax_Ashtray_5	2018-11-09 18:08:16	20140620_Lax_Ashtray_4-5.MP4	128.560	29.97	Ashtray	Lax	0	Other action		STATE	117.161	117.908	0.747
Lax_Ashtray_5	2018-11-09 18:08:16	20140620_Lax_Ashtray_4-5.MP4	128.560	29.97	Ashtray	Lax	97	Hand Position		STATE	117.909	119.409	1.500
Lax_Ashtray_5	2018-11-09 18:08:16	20140620_Lax_Ashtray_4-5.MP4	128.560	29.97	Ashtray	Lax	11	Hand Position		STATE	119.410	122.409	2.999
Lax_Ashtray_5	2018-11-09 18:08:16	20140620_Lax_Ashtray_4-5.MP4	128.560	29.97	Ashtray	Lax	97	Hand Position		STATE	122.410	124.411	2.001
Lax_Ashtray_5	2018-11-09 18:08:16	20140620_Lax_Ashtray_4-5.MP4	128.560	29.97	Ashtray	Lax	0	Other action		STATE	124.412	126.159	1.747
