# Supplementary material for: Assessing the influence of culture on craft skills: A quantitative study with expert Nepalese potters
Source: PLoS One. 2020 Oct 1;15(10):e0239139. doi: 10.1371/journal.pone.0239139 (PMC7529208; doi:10.1371/journal.pone.0239139)
Supplement: S1 Data — (ZIP) [file pone.0239139.s007.zip › Data/Hands-Position_RawData_Boris_Sequences/Lax_Money-Bank.xlsx]

## Sheet: Aggregated events
Observation id	Observation date	Media file	Total length	FPS	Shape	Subject	Behavior	Behavioral category	Modifiers	Behavior type	Start (s)	Stop (s)	Duration (s)	Comment start	Comment stop
Lax_Money-Bank_1	2018-12-06 14:18:05	20140620_Lax_MoneyBank_1-5.MP4	424.290	29.97	Money-bank	Lax	1	Hand Position		STATE	0.000	5.351	5.351
Lax_Money-Bank_1	2018-12-06 14:18:05	20140620_Lax_MoneyBank_1-5.MP4	424.290	29.97	Money-bank	Lax	36	Hand Position		STATE	5.352	7.323	1.971
Lax_Money-Bank_1	2018-12-06 14:18:05	20140620_Lax_MoneyBank_1-5.MP4	424.290	29.97	Money-bank	Lax	2	Hand Position		STATE	7.324	10.079	2.755
Lax_Money-Bank_1	2018-12-06 14:18:05	20140620_Lax_MoneyBank_1-5.MP4	424.290	29.97	Money-bank	Lax	3	Hand Position		STATE	10.080	11.836	1.756
Lax_Money-Bank_1	2018-12-06 14:18:05	20140620_Lax_MoneyBank_1-5.MP4	424.290	29.97	Money-bank	Lax	85	Hand Position		STATE	11.837	13.327	1.490
Lax_Money-Bank_1	2018-12-06 14:18:05	20140620_Lax_MoneyBank_1-5.MP4	424.290	29.97	Money-bank	Lax	86	Hand Position		STATE	13.328	15.338	2.010
Lax_Money-Bank_1	2018-12-06 14:18:05	20140620_Lax_MoneyBank_1-5.MP4	424.290	29.97	Money-bank	Lax	87	Hand Position		STATE	15.339	16.079	0.740
Lax_Money-Bank_1	2018-12-06 14:18:05	20140620_Lax_MoneyBank_1-5.MP4	424.290	29.97	Money-bank	Lax	88	Hand Position		STATE	16.080	18.336	2.256
Lax_Money-Bank_1	2018-12-06 14:18:05	20140620_Lax_MoneyBank_1-5.MP4	424.290	29.97	Money-bank	Lax	48	Hand Position		STATE	18.337	23.581	5.244
Lax_Money-Bank_1	2018-12-06 14:18:05	20140620_Lax_MoneyBank_1-5.MP4	424.290	29.97	Money-bank	Lax	0	Other action		STATE	23.582	25.079	1.497
Lax_Money-Bank_1	2018-12-06 14:18:05	20140620_Lax_MoneyBank_1-5.MP4	424.290	29.97	Money-bank	Lax	86	Hand Position		STATE	25.080	27.827	2.747
Lax_Money-Bank_1	2018-12-06 14:18:05	20140620_Lax_MoneyBank_1-5.MP4	424.290	29.97	Money-bank	Lax	85	Hand Position		STATE	27.828	30.331	2.503
Lax_Money-Bank_1	2018-12-06 14:18:05	20140620_Lax_MoneyBank_1-5.MP4	424.290	29.97	Money-bank	Lax	42	Hand Position		STATE	30.332	31.589	1.257
Lax_Money-Bank_1	2018-12-06 14:18:05	20140620_Lax_MoneyBank_1-5.MP4	424.290	29.97	Money-bank	Lax	0	Other action		STATE	31.590	31.858	0.268
Lax_Money-Bank_1	2018-12-06 14:18:05	20140620_Lax_MoneyBank_1-5.MP4	424.290	29.97	Money-bank	Lax	40	Hand Position		STATE	31.859	33.350	1.491
Lax_Money-Bank_1	2018-12-06 14:18:05	20140620_Lax_MoneyBank_1-5.MP4	424.290	29.97	Money-bank	Lax	11	Hand Position		STATE	33.351	44.099	10.748
Lax_Money-Bank_1	2018-12-06 14:18:05	20140620_Lax_MoneyBank_1-5.MP4	424.290	29.97	Money-bank	Lax	0	Other action		STATE	44.100	47.101	3.001
Lax_Money-Bank_1	2018-12-06 14:18:05	20140620_Lax_MoneyBank_1-5.MP4	424.290	29.97	Money-bank	Lax	86	Hand Position		STATE	47.102	51.604	4.502
Lax_Money-Bank_1	2018-12-06 14:18:05	20140620_Lax_MoneyBank_1-5.MP4	424.290	29.97	Money-bank	Lax	85	Hand Position		STATE	51.605	51.850	0.245
Lax_Money-Bank_1	2018-12-06 14:18:05	20140620_Lax_MoneyBank_1-5.MP4	424.290	29.97	Money-bank	Lax	42	Hand Position		STATE	51.851	53.850	1.999
Lax_Money-Bank_1	2018-12-06 14:18:05	20140620_Lax_MoneyBank_1-5.MP4	424.290	29.97	Money-bank	Lax	92	Hand Position		STATE	53.851	58.850	4.999
Lax_Money-Bank_1	2018-12-06 14:18:05	20140620_Lax_MoneyBank_1-5.MP4	424.290	29.97	Money-bank	Lax	93	Hand Position		STATE	58.851	64.350	5.499
Lax_Money-Bank_1	2018-12-06 14:18:05	20140620_Lax_MoneyBank_1-5.MP4	424.290	29.97	Money-bank	Lax	94	Hand Position		STATE	64.351	66.604	2.253
Lax_Money-Bank_1	2018-12-06 14:18:05	20140620_Lax_MoneyBank_1-5.MP4	424.290	29.97	Money-bank	Lax	29	Hand Position		STATE	66.605	69.385	2.780
Lax_Money-Bank_1	2018-12-06 14:18:05	20140620_Lax_MoneyBank_1-5.MP4	424.290	29.97	Money-bank	Lax	0	Other action		STATE	69.386	70.350	0.964
Lax_Money-Bank_1	2018-12-06 14:18:05	20140620_Lax_MoneyBank_1-5.MP4	424.290	29.97	Money-bank	Lax	10	Hand Position		STATE	70.351	72.886	2.535
Lax_Money-Bank_1	2018-12-06 14:18:05	20140620_Lax_MoneyBank_1-5.MP4	424.290	29.97	Money-bank	Lax	0	Other action		STATE	72.887	73.888	1.001
Lax_Money-Bank_1	2018-12-06 14:18:05	20140620_Lax_MoneyBank_1-5.MP4	424.290	29.97	Money-bank	Lax	10	Hand Position		STATE	73.889	74.886	0.997
Lax_Money-Bank_1	2018-12-06 14:18:05	20140620_Lax_MoneyBank_1-5.MP4	424.290	29.97	Money-bank	Lax	80	Hand Position		STATE	74.887	76.893	2.006
Lax_Money-Bank_1	2018-12-06 14:18:05	20140620_Lax_MoneyBank_1-5.MP4	424.290	29.97	Money-bank	Lax	29	Hand Position		STATE	76.895	77.887	0.992
Lax_Money-Bank_1	2018-12-06 14:18:05	20140620_Lax_MoneyBank_1-5.MP4	424.290	29.97	Money-bank	Lax	80	Hand Position		STATE	77.888	79.895	2.007
Lax_Money-Bank_1	2018-12-06 14:18:05	20140620_Lax_MoneyBank_1-5.MP4	424.290	29.97	Money-bank	Lax	10	Hand Position		STATE	79.896	80.887	0.991
Lax_Money-Bank_1	2018-12-06 14:18:05	20140620_Lax_MoneyBank_1-5.MP4	424.290	29.97	Money-bank	Lax	0	Other action		STATE	80.888	81.138	0.250
Lax_Money-Bank_1	2018-12-06 14:18:05	20140620_Lax_MoneyBank_1-5.MP4	424.290	29.97	Money-bank	Lax	10	Hand Position		STATE	81.649	84.398	2.749
Lax_Money-Bank_1	2018-12-06 14:18:05	20140620_Lax_MoneyBank_1-5.MP4	424.290	29.97	Money-bank	Lax	0	Other action		STATE	84.399	86.899	2.500
Lax_Money-Bank_2	2018-12-06 17:46:21	20140620_Lax_MoneyBank_1-5.MP4	424.290	29.97	Money-bank	Lax	0	Other action		STATE	89.909	94.154	4.245
Lax_Money-Bank_2	2018-12-06 17:46:21	20140620_Lax_MoneyBank_1-5.MP4	424.290	29.97	Money-bank	Lax	1	Hand Position		STATE	94.155	96.653	2.498
Lax_Money-Bank_2	2018-12-06 17:46:21	20140620_Lax_MoneyBank_1-5.MP4	424.290	29.97	Money-bank	Lax	2	Hand Position		STATE	96.654	97.653	0.999
Lax_Money-Bank_2	2018-12-06 17:46:21	20140620_Lax_MoneyBank_1-5.MP4	424.290	29.97	Money-bank	Lax	3	Hand Position		STATE	97.654	99.403	1.749
Lax_Money-Bank_2	2018-12-06 17:46:21	20140620_Lax_MoneyBank_1-5.MP4	424.290	29.97	Money-bank	Lax	85	Hand Position		STATE	99.404	100.653	1.249
Lax_Money-Bank_2	2018-12-06 17:46:21	20140620_Lax_MoneyBank_1-5.MP4	424.290	29.97	Money-bank	Lax	86	Hand Position		STATE	100.654	102.904	2.250
Lax_Money-Bank_2	2018-12-06 17:46:21	20140620_Lax_MoneyBank_1-5.MP4	424.290	29.97	Money-bank	Lax	87	Hand Position		STATE	102.905	103.654	0.749
Lax_Money-Bank_2	2018-12-06 17:46:21	20140620_Lax_MoneyBank_1-5.MP4	424.290	29.97	Money-bank	Lax	88	Hand Position		STATE	103.655	106.654	2.999
Lax_Money-Bank_2	2018-12-06 17:46:21	20140620_Lax_MoneyBank_1-5.MP4	424.290	29.97	Money-bank	Lax	48	Hand Position		STATE	106.655	111.175	4.520
Lax_Money-Bank_2	2018-12-06 17:46:21	20140620_Lax_MoneyBank_1-5.MP4	424.290	29.97	Money-bank	Lax	0	Other action		STATE	111.176	112.425	1.249
Lax_Money-Bank_2	2018-12-06 17:46:21	20140620_Lax_MoneyBank_1-5.MP4	424.290	29.97	Money-bank	Lax	86	Hand Position		STATE	112.426	115.675	3.249
Lax_Money-Bank_2	2018-12-06 17:46:21	20140620_Lax_MoneyBank_1-5.MP4	424.290	29.97	Money-bank	Lax	85	Hand Position		STATE	115.676	118.424	2.748
Lax_Money-Bank_2	2018-12-06 17:46:21	20140620_Lax_MoneyBank_1-5.MP4	424.290	29.97	Money-bank	Lax	11	Hand Position		STATE	118.425	121.185	2.760
Lax_Money-Bank_2	2018-12-06 17:46:21	20140620_Lax_MoneyBank_1-5.MP4	424.290	29.97	Money-bank	Lax	40	Hand Position		STATE	121.186	122.435	1.249
Lax_Money-Bank_2	2018-12-06 17:46:21	20140620_Lax_MoneyBank_1-5.MP4	424.290	29.97	Money-bank	Lax	11	Hand Position		STATE	122.436	134.443	12.007
Lax_Money-Bank_2	2018-12-06 17:46:21	20140620_Lax_MoneyBank_1-5.MP4	424.290	29.97	Money-bank	Lax	0	Other action		STATE	134.444	137.937	3.493
Lax_Money-Bank_2	2018-12-06 17:46:21	20140620_Lax_MoneyBank_1-5.MP4	424.290	29.97	Money-bank	Lax	86	Hand Position		STATE	137.938	142.947	5.009
Lax_Money-Bank_2	2018-12-06 17:46:21	20140620_Lax_MoneyBank_1-5.MP4	424.290	29.97	Money-bank	Lax	85	Hand Position		STATE	142.948	143.435	0.487
Lax_Money-Bank_2	2018-12-06 17:46:21	20140620_Lax_MoneyBank_1-5.MP4	424.290	29.97	Money-bank	Lax	42	Hand Position		STATE	143.436	145.217	1.781
Lax_Money-Bank_2	2018-12-06 17:46:21	20140620_Lax_MoneyBank_1-5.MP4	424.290	29.97	Money-bank	Lax	0	Other action		STATE	145.218	145.960	0.742
Lax_Money-Bank_2	2018-12-06 17:46:21	20140620_Lax_MoneyBank_1-5.MP4	424.290	29.97	Money-bank	Lax	92	Hand Position		STATE	145.961	150.212	4.251
Lax_Money-Bank_2	2018-12-06 17:46:21	20140620_Lax_MoneyBank_1-5.MP4	424.290	29.97	Money-bank	Lax	93	Hand Position		STATE	150.213	154.711	4.498
Lax_Money-Bank_2	2018-12-06 17:46:21	20140620_Lax_MoneyBank_1-5.MP4	424.290	29.97	Money-bank	Lax	94	Hand Position		STATE	154.712	156.960	2.248
Lax_Money-Bank_2	2018-12-06 17:46:21	20140620_Lax_MoneyBank_1-5.MP4	424.290	29.97	Money-bank	Lax	29	Hand Position		STATE	156.961	159.462	2.501
Lax_Money-Bank_2	2018-12-06 17:46:21	20140620_Lax_MoneyBank_1-5.MP4	424.290	29.97	Money-bank	Lax	10	Hand Position		STATE	159.463	161.729	2.266
Lax_Money-Bank_2	2018-12-06 17:46:21	20140620_Lax_MoneyBank_1-5.MP4	424.290	29.97	Money-bank	Lax	0	Other action		STATE	161.730	162.976	1.246
Lax_Money-Bank_2	2018-12-06 17:46:21	20140620_Lax_MoneyBank_1-5.MP4	424.290	29.97	Money-bank	Lax	80	Hand Position		STATE	162.977	164.477	1.500
Lax_Money-Bank_2	2018-12-06 17:46:21	20140620_Lax_MoneyBank_1-5.MP4	424.290	29.97	Money-bank	Lax	29	Hand Position		STATE	164.478	164.976	0.498
Lax_Money-Bank_2	2018-12-06 17:46:21	20140620_Lax_MoneyBank_1-5.MP4	424.290	29.97	Money-bank	Lax	80	Hand Position		STATE	164.977	167.233	2.256
Lax_Money-Bank_2	2018-12-06 17:46:21	20140620_Lax_MoneyBank_1-5.MP4	424.290	29.97	Money-bank	Lax	10	Hand Position		STATE	167.234	168.986	1.752
Lax_Money-Bank_2	2018-12-06 17:46:21	20140620_Lax_MoneyBank_1-5.MP4	424.290	29.97	Money-bank	Lax	0	Other action		STATE	168.987	169.737	0.750
Lax_Money-Bank_3	2018-12-07 09:53:14	20140620_Lax_MoneyBank_1-5.MP4	424.290	29.97	Money-bank	Lax	0	Other action		STATE	175.238	177.987	2.749
Lax_Money-Bank_3	2018-12-07 09:53:14	20140620_Lax_MoneyBank_1-5.MP4	424.290	29.97	Money-bank	Lax	1	Hand Position		STATE	177.988	180.996	3.008
Lax_Money-Bank_3	2018-12-07 09:53:14	20140620_Lax_MoneyBank_1-5.MP4	424.290	29.97	Money-bank	Lax	2	Hand Position		STATE	180.997	182.744	1.747
Lax_Money-Bank_3	2018-12-07 09:53:14	20140620_Lax_MoneyBank_1-5.MP4	424.290	29.97	Money-bank	Lax	3	Hand Position		STATE	182.745	185.244	2.499
Lax_Money-Bank_3	2018-12-07 09:53:14	20140620_Lax_MoneyBank_1-5.MP4	424.290	29.97	Money-bank	Lax	85	Hand Position		STATE	185.245	186.249	1.004
Lax_Money-Bank_3	2018-12-07 09:53:14	20140620_Lax_MoneyBank_1-5.MP4	424.290	29.97	Money-bank	Lax	86	Hand Position		STATE	186.250	188.499	2.249
Lax_Money-Bank_3	2018-12-07 09:53:14	20140620_Lax_MoneyBank_1-5.MP4	424.290	29.97	Money-bank	Lax	87	Hand Position		STATE	188.500	189.494	0.994
Lax_Money-Bank_3	2018-12-07 09:53:14	20140620_Lax_MoneyBank_1-5.MP4	424.290	29.97	Money-bank	Lax	88	Hand Position		STATE	189.495	192.001	2.506
Lax_Money-Bank_3	2018-12-07 09:53:14	20140620_Lax_MoneyBank_1-5.MP4	424.290	29.97	Money-bank	Lax	48	Hand Position		STATE	192.002	196.750	4.748
Lax_Money-Bank_3	2018-12-07 09:53:14	20140620_Lax_MoneyBank_1-5.MP4	424.290	29.97	Money-bank	Lax	0	Other action		STATE	196.751	198.000	1.249
Lax_Money-Bank_3	2018-12-07 09:53:14	20140620_Lax_MoneyBank_1-5.MP4	424.290	29.97	Money-bank	Lax	86	Hand Position		STATE	198.001	201.260	3.259
Lax_Money-Bank_3	2018-12-07 09:53:14	20140620_Lax_MoneyBank_1-5.MP4	424.290	29.97	Money-bank	Lax	85	Hand Position		STATE	201.261	203.498	2.237
Lax_Money-Bank_3	2018-12-07 09:53:14	20140620_Lax_MoneyBank_1-5.MP4	424.290	29.97	Money-bank	Lax	11	Hand Position		STATE	203.499	205.497	1.998
Lax_Money-Bank_3	2018-12-07 09:53:14	20140620_Lax_MoneyBank_1-5.MP4	424.290	29.97	Money-bank	Lax	40	Hand Position		STATE	205.498	206.747	1.249
Lax_Money-Bank_3	2018-12-07 09:53:14	20140620_Lax_MoneyBank_1-5.MP4	424.290	29.97	Money-bank	Lax	11	Hand Position		STATE	206.748	213.747	6.999
Lax_Money-Bank_3	2018-12-07 09:53:14	20140620_Lax_MoneyBank_1-5.MP4	424.290	29.97	Money-bank	Lax	0	Other action		STATE	213.748	215.502	1.754
Lax_Money-Bank_3	2018-12-07 09:53:14	20140620_Lax_MoneyBank_1-5.MP4	424.290	29.97	Money-bank	Lax	11	Hand Position		STATE	215.503	220.547	5.044
Lax_Money-Bank_3	2018-12-07 09:53:14	20140620_Lax_MoneyBank_1-5.MP4	424.290	29.97	Money-bank	Lax	0	Other action		STATE	220.548	223.050	2.502
Lax_Money-Bank_3	2018-12-07 09:53:14	20140620_Lax_MoneyBank_1-5.MP4	424.290	29.97	Money-bank	Lax	86	Hand Position		STATE	223.051	228.286	5.235
Lax_Money-Bank_3	2018-12-07 09:53:14	20140620_Lax_MoneyBank_1-5.MP4	424.290	29.97	Money-bank	Lax	85	Hand Position		STATE	228.287	229.035	0.748
Lax_Money-Bank_3	2018-12-07 09:53:14	20140620_Lax_MoneyBank_1-5.MP4	424.290	29.97	Money-bank	Lax	42	Hand Position		STATE	229.036	231.287	2.251
Lax_Money-Bank_3	2018-12-07 09:53:14	20140620_Lax_MoneyBank_1-5.MP4	424.290	29.97	Money-bank	Lax	92	Hand Position		STATE	231.288	236.291	5.003
Lax_Money-Bank_3	2018-12-07 09:53:14	20140620_Lax_MoneyBank_1-5.MP4	424.290	29.97	Money-bank	Lax	93	Hand Position		STATE	236.292	242.037	5.745
Lax_Money-Bank_3	2018-12-07 09:53:14	20140620_Lax_MoneyBank_1-5.MP4	424.290	29.97	Money-bank	Lax	94	Hand Position		STATE	242.038	244.036	1.998
Lax_Money-Bank_3	2018-12-07 09:53:14	20140620_Lax_MoneyBank_1-5.MP4	424.290	29.97	Money-bank	Lax	29	Hand Position		STATE	244.037	247.037	3.000
Lax_Money-Bank_3	2018-12-07 09:53:14	20140620_Lax_MoneyBank_1-5.MP4	424.290	29.97	Money-bank	Lax	10	Hand Position		STATE	247.038	249.786	2.748
Lax_Money-Bank_3	2018-12-07 09:53:14	20140620_Lax_MoneyBank_1-5.MP4	424.290	29.97	Money-bank	Lax	0	Other action		STATE	249.787	250.535	0.748
Lax_Money-Bank_3	2018-12-07 09:53:14	20140620_Lax_MoneyBank_1-5.MP4	424.290	29.97	Money-bank	Lax	10	Hand Position		STATE	250.536	251.817	1.281
Lax_Money-Bank_3	2018-12-07 09:53:14	20140620_Lax_MoneyBank_1-5.MP4	424.290	29.97	Money-bank	Lax	80	Hand Position		STATE	251.818	253.284	1.466
Lax_Money-Bank_3	2018-12-07 09:53:14	20140620_Lax_MoneyBank_1-5.MP4	424.290	29.97	Money-bank	Lax	29	Hand Position		STATE	253.285	254.044	0.759
Lax_Money-Bank_3	2018-12-07 09:53:14	20140620_Lax_MoneyBank_1-5.MP4	424.290	29.97	Money-bank	Lax	80	Hand Position		STATE	254.045	255.570	1.525
Lax_Money-Bank_3	2018-12-07 09:53:14	20140620_Lax_MoneyBank_1-5.MP4	424.290	29.97	Money-bank	Lax	10	Hand Position		STATE	255.571	257.573	2.002
Lax_Money-Bank_3	2018-12-07 09:53:14	20140620_Lax_MoneyBank_1-5.MP4	424.290	29.97	Money-bank	Lax	0	Other action		STATE	257.574	258.071	0.497
Lax_Money-Bank_4	2018-12-07 11:11:17	20140620_Lax_MoneyBank_1-5.MP4	424.290	29.97	Money-bank	Lax	0	Other action		STATE	261.827	264.582	2.755
Lax_Money-Bank_4	2018-12-07 11:11:17	20140620_Lax_MoneyBank_1-5.MP4	424.290	29.97	Money-bank	Lax	1	Hand Position		STATE	264.583	266.831	2.248
Lax_Money-Bank_4	2018-12-07 11:11:17	20140620_Lax_MoneyBank_1-5.MP4	424.290	29.97	Money-bank	Lax	2	Hand Position		STATE	266.832	268.082	1.250
Lax_Money-Bank_4	2018-12-07 11:11:17	20140620_Lax_MoneyBank_1-5.MP4	424.290	29.97	Money-bank	Lax	3	Hand Position		STATE	268.083	270.589	2.506
Lax_Money-Bank_4	2018-12-07 11:11:17	20140620_Lax_MoneyBank_1-5.MP4	424.290	29.97	Money-bank	Lax	85	Hand Position		STATE	270.590	271.587	0.997
Lax_Money-Bank_4	2018-12-07 11:11:17	20140620_Lax_MoneyBank_1-5.MP4	424.290	29.97	Money-bank	Lax	86	Hand Position		STATE	271.588	274.098	2.510
Lax_Money-Bank_4	2018-12-07 11:11:17	20140620_Lax_MoneyBank_1-5.MP4	424.290	29.97	Money-bank	Lax	87	Hand Position		STATE	274.099	274.837	0.738
Lax_Money-Bank_4	2018-12-07 11:11:17	20140620_Lax_MoneyBank_1-5.MP4	424.290	29.97	Money-bank	Lax	88	Hand Position		STATE	274.838	277.337	2.499
Lax_Money-Bank_4	2018-12-07 11:11:17	20140620_Lax_MoneyBank_1-5.MP4	424.290	29.97	Money-bank	Lax	48	Hand Position		STATE	277.338	281.589	4.251
Lax_Money-Bank_4	2018-12-07 11:11:17	20140620_Lax_MoneyBank_1-5.MP4	424.290	29.97	Money-bank	Lax	0	Other action		STATE	281.590	282.587	0.997
Lax_Money-Bank_4	2018-12-07 11:11:17	20140620_Lax_MoneyBank_1-5.MP4	424.290	29.97	Money-bank	Lax	86	Hand Position		STATE	282.588	286.590	4.002
Lax_Money-Bank_4	2018-12-07 11:11:17	20140620_Lax_MoneyBank_1-5.MP4	424.290	29.97	Money-bank	Lax	85	Hand Position		STATE	286.591	289.102	2.511
Lax_Money-Bank_4	2018-12-07 11:11:17	20140620_Lax_MoneyBank_1-5.MP4	424.290	29.97	Money-bank	Lax	11	Hand Position		STATE	289.103	291.107	2.004
Lax_Money-Bank_4	2018-12-07 11:11:17	20140620_Lax_MoneyBank_1-5.MP4	424.290	29.97	Money-bank	Lax	40	Hand Position		STATE	291.108	293.106	1.998
Lax_Money-Bank_4	2018-12-07 11:11:17	20140620_Lax_MoneyBank_1-5.MP4	424.290	29.97	Money-bank	Lax	11	Hand Position		STATE	293.107	303.605	10.498
Lax_Money-Bank_4	2018-12-07 11:11:17	20140620_Lax_MoneyBank_1-5.MP4	424.290	29.97	Money-bank	Lax	0	Other action		STATE	303.606	306.106	2.500
Lax_Money-Bank_4	2018-12-07 11:11:17	20140620_Lax_MoneyBank_1-5.MP4	424.290	29.97	Money-bank	Lax	86	Hand Position		STATE	306.107	310.605	4.498
Lax_Money-Bank_4	2018-12-07 11:11:17	20140620_Lax_MoneyBank_1-5.MP4	424.290	29.97	Money-bank	Lax	85	Hand Position		STATE	310.606	311.109	0.503
Lax_Money-Bank_4	2018-12-07 11:11:17	20140620_Lax_MoneyBank_1-5.MP4	424.290	29.97	Money-bank	Lax	42	Hand Position		STATE	311.110	313.357	2.247
Lax_Money-Bank_4	2018-12-07 11:11:17	20140620_Lax_MoneyBank_1-5.MP4	424.290	29.97	Money-bank	Lax	92	Hand Position		STATE	313.358	317.357	3.999
Lax_Money-Bank_4	2018-12-07 11:11:17	20140620_Lax_MoneyBank_1-5.MP4	424.290	29.97	Money-bank	Lax	93	Hand Position		STATE	317.358	321.605	4.247
Lax_Money-Bank_4	2018-12-07 11:11:17	20140620_Lax_MoneyBank_1-5.MP4	424.290	29.97	Money-bank	Lax	94	Hand Position		STATE	321.606	323.857	2.251
Lax_Money-Bank_4	2018-12-07 11:11:17	20140620_Lax_MoneyBank_1-5.MP4	424.290	29.97	Money-bank	Lax	29	Hand Position		STATE	323.858	326.606	2.748
Lax_Money-Bank_4	2018-12-07 11:11:17	20140620_Lax_MoneyBank_1-5.MP4	424.290	29.97	Money-bank	Lax	10	Hand Position		STATE	326.607	329.107	2.500
Lax_Money-Bank_4	2018-12-07 11:11:17	20140620_Lax_MoneyBank_1-5.MP4	424.290	29.97	Money-bank	Lax	0	Other action		STATE	329.108	329.856	0.748
Lax_Money-Bank_4	2018-12-07 11:11:17	20140620_Lax_MoneyBank_1-5.MP4	424.290	29.97	Money-bank	Lax	80	Hand Position		STATE	329.857	333.145	3.288
Lax_Money-Bank_4	2018-12-07 11:11:17	20140620_Lax_MoneyBank_1-5.MP4	424.290	29.97	Money-bank	Lax	10	Hand Position		STATE	333.146	334.147	1.001
Lax_Money-Bank_4	2018-12-07 11:11:17	20140620_Lax_MoneyBank_1-5.MP4	424.290	29.97	Money-bank	Lax	0	Other action		STATE	334.148	337.399	3.251
Lax_Money-Bank_5	2018-12-07 12:17:15	20140620_Lax_MoneyBank_1-5.MP4	424.290	29.97	Money-bank	Lax	0	Other action		STATE	340.404	343.430	3.026
Lax_Money-Bank_5	2018-12-07 12:17:15	20140620_Lax_MoneyBank_1-5.MP4	424.290	29.97	Money-bank	Lax	1	Hand Position		STATE	343.431	348.662	5.231
Lax_Money-Bank_5	2018-12-07 12:17:15	20140620_Lax_MoneyBank_1-5.MP4	424.290	29.97	Money-bank	Lax	36	Hand Position		STATE	348.663	349.907	1.244
Lax_Money-Bank_5	2018-12-07 12:17:15	20140620_Lax_MoneyBank_1-5.MP4	424.290	29.97	Money-bank	Lax	1	Hand Position		STATE	349.908	350.934	1.026
Lax_Money-Bank_5	2018-12-07 12:17:15	20140620_Lax_MoneyBank_1-5.MP4	424.290	29.97	Money-bank	Lax	2	Hand Position		STATE	350.935	353.667	2.732
Lax_Money-Bank_5	2018-12-07 12:17:15	20140620_Lax_MoneyBank_1-5.MP4	424.290	29.97	Money-bank	Lax	3	Hand Position		STATE	353.668	355.668	2.000
Lax_Money-Bank_5	2018-12-07 12:17:15	20140620_Lax_MoneyBank_1-5.MP4	424.290	29.97	Money-bank	Lax	85	Hand Position		STATE	355.669	356.926	1.257
Lax_Money-Bank_5	2018-12-07 12:17:15	20140620_Lax_MoneyBank_1-5.MP4	424.290	29.97	Money-bank	Lax	86	Hand Position		STATE	356.927	359.174	2.247
Lax_Money-Bank_5	2018-12-07 12:17:15	20140620_Lax_MoneyBank_1-5.MP4	424.290	29.97	Money-bank	Lax	87	Hand Position		STATE	359.175	360.174	0.999
Lax_Money-Bank_5	2018-12-07 12:17:15	20140620_Lax_MoneyBank_1-5.MP4	424.290	29.97	Money-bank	Lax	88	Hand Position		STATE	360.175	362.674	2.499
Lax_Money-Bank_5	2018-12-07 12:17:15	20140620_Lax_MoneyBank_1-5.MP4	424.290	29.97	Money-bank	Lax	48	Hand Position		STATE	362.675	368.431	5.756
Lax_Money-Bank_5	2018-12-07 12:17:15	20140620_Lax_MoneyBank_1-5.MP4	424.290	29.97	Money-bank	Lax	0	Other action		STATE	368.432	369.672	1.240
Lax_Money-Bank_5	2018-12-07 12:17:15	20140620_Lax_MoneyBank_1-5.MP4	424.290	29.97	Money-bank	Lax	86	Hand Position		STATE	369.673	372.673	3.000
Lax_Money-Bank_5	2018-12-07 12:17:15	20140620_Lax_MoneyBank_1-5.MP4	424.290	29.97	Money-bank	Lax	85	Hand Position		STATE	372.674	374.931	2.257
Lax_Money-Bank_5	2018-12-07 12:17:15	20140620_Lax_MoneyBank_1-5.MP4	424.290	29.97	Money-bank	Lax	11	Hand Position		STATE	374.932	376.695	1.763
Lax_Money-Bank_5	2018-12-07 12:17:15	20140620_Lax_MoneyBank_1-5.MP4	424.290	29.97	Money-bank	Lax	40	Hand Position		STATE	376.696	378.449	1.753
Lax_Money-Bank_5	2018-12-07 12:17:15	20140620_Lax_MoneyBank_1-5.MP4	424.290	29.97	Money-bank	Lax	11	Hand Position		STATE	378.450	387.694	9.244
Lax_Money-Bank_5	2018-12-07 12:17:15	20140620_Lax_MoneyBank_1-5.MP4	424.290	29.97	Money-bank	Lax	0	Other action		STATE	387.695	390.453	2.758
Lax_Money-Bank_5	2018-12-07 12:17:15	20140620_Lax_MoneyBank_1-5.MP4	424.290	29.97	Money-bank	Lax	86	Hand Position		STATE	390.454	394.209	3.755
Lax_Money-Bank_5	2018-12-07 12:17:15	20140620_Lax_MoneyBank_1-5.MP4	424.290	29.97	Money-bank	Lax	85	Hand Position		STATE	394.210	394.968	0.758
Lax_Money-Bank_5	2018-12-07 12:17:15	20140620_Lax_MoneyBank_1-5.MP4	424.290	29.97	Money-bank	Lax	92	Hand Position		STATE	394.969	398.708	3.739
Lax_Money-Bank_5	2018-12-07 12:17:15	20140620_Lax_MoneyBank_1-5.MP4	424.290	29.97	Money-bank	Lax	93	Hand Position		STATE	398.709	403.708	4.999
Lax_Money-Bank_5	2018-12-07 12:17:15	20140620_Lax_MoneyBank_1-5.MP4	424.290	29.97	Money-bank	Lax	94	Hand Position		STATE	403.709	406.208	2.499
Lax_Money-Bank_5	2018-12-07 12:17:15	20140620_Lax_MoneyBank_1-5.MP4	424.290	29.97	Money-bank	Lax	29	Hand Position		STATE	406.209	408.958	2.749
Lax_Money-Bank_5	2018-12-07 12:17:15	20140620_Lax_MoneyBank_1-5.MP4	424.290	29.97	Money-bank	Lax	10	Hand Position		STATE	408.959	411.457	2.498
Lax_Money-Bank_5	2018-12-07 12:17:15	20140620_Lax_MoneyBank_1-5.MP4	424.290	29.97	Money-bank	Lax	0	Other action		STATE	411.458	412.208	0.750
Lax_Money-Bank_5	2018-12-07 12:17:15	20140620_Lax_MoneyBank_1-5.MP4	424.290	29.97	Money-bank	Lax	10	Hand Position		STATE	412.209	413.207	0.998
Lax_Money-Bank_5	2018-12-07 12:17:15	20140620_Lax_MoneyBank_1-5.MP4	424.290	29.97	Money-bank	Lax	80	Hand Position		STATE	413.208	414.459	1.251
Lax_Money-Bank_5	2018-12-07 12:17:15	20140620_Lax_MoneyBank_1-5.MP4	424.290	29.97	Money-bank	Lax	29	Hand Position		STATE	414.460	415.207	0.747
Lax_Money-Bank_5	2018-12-07 12:17:15	20140620_Lax_MoneyBank_1-5.MP4	424.290	29.97	Money-bank	Lax	80	Hand Position		STATE	415.208	416.711	1.503
Lax_Money-Bank_5	2018-12-07 12:17:15	20140620_Lax_MoneyBank_1-5.MP4	424.290	29.97	Money-bank	Lax	10	Hand Position		STATE	416.712	419.208	2.496
Lax_Money-Bank_5	2018-12-07 12:17:15	20140620_Lax_MoneyBank_1-5.MP4	424.290	29.97	Money-bank	Lax	0	Other action		STATE	419.209	420.218	1.009
