# Supplementary material for: Assessing the influence of culture on craft skills: A quantitative study with expert Nepalese potters
Source: PLoS One. 2020 Oct 1;15(10):e0239139. doi: 10.1371/journal.pone.0239139 (PMC7529208; doi:10.1371/journal.pone.0239139)
Supplement: S1 Data — (ZIP) [file pone.0239139.s007.zip › Data/Hands-Position_RawData_Boris_Sequences/Ram_Anchora.xlsx]

## Sheet: Aggregated events
Observation id	Observation date	Media file	Total length	FPS	Shape	Subject	Behavior	Behavioral category	Modifiers	Behavior type	Start (s)	Stop (s)	Duration (s)	Comment start	Comment stop
Ram_Anchora_1	2019-02-08 14:52:11	C:/Users/gando/Documents/Films_Nepal/20140622_Ram_Anchora_1-5.MP4	170.070	29.97	Anchora	Ram	1	Hand Position		STATE	0.000	0.599	0.599
Ram_Anchora_1	2019-02-08 14:52:11	C:/Users/gando/Documents/Films_Nepal/20140622_Ram_Anchora_1-5.MP4	170.070	29.97	Anchora	Ram	2	Hand Position		STATE	0.600	1.352	0.752
Ram_Anchora_1	2019-02-08 14:52:11	C:/Users/gando/Documents/Films_Nepal/20140622_Ram_Anchora_1-5.MP4	170.070	29.97	Anchora	Ram	3	Hand Position		STATE	1.353	4.068	2.715
Ram_Anchora_1	2019-02-08 14:52:11	C:/Users/gando/Documents/Films_Nepal/20140622_Ram_Anchora_1-5.MP4	170.070	29.97	Anchora	Ram	0	Other action		STATE	4.069	4.823	0.754
Ram_Anchora_1	2019-02-08 14:52:11	C:/Users/gando/Documents/Films_Nepal/20140622_Ram_Anchora_1-5.MP4	170.070	29.97	Anchora	Ram	85	Hand Position		STATE	4.824	5.571	0.747
Ram_Anchora_1	2019-02-08 14:52:11	C:/Users/gando/Documents/Films_Nepal/20140622_Ram_Anchora_1-5.MP4	170.070	29.97	Anchora	Ram	86	Hand Position		STATE	5.572	9.571	3.999
Ram_Anchora_1	2019-02-08 14:52:11	C:/Users/gando/Documents/Films_Nepal/20140622_Ram_Anchora_1-5.MP4	170.070	29.97	Anchora	Ram	88	Hand Position		STATE	9.572	10.827	1.255
Ram_Anchora_1	2019-02-08 14:52:11	C:/Users/gando/Documents/Films_Nepal/20140622_Ram_Anchora_1-5.MP4	170.070	29.97	Anchora	Ram	70	Hand Position		STATE	10.828	12.827	1.999
Ram_Anchora_1	2019-02-08 14:52:11	C:/Users/gando/Documents/Films_Nepal/20140622_Ram_Anchora_1-5.MP4	170.070	29.97	Anchora	Ram	0	Other action		STATE	12.828	14.078	1.250
Ram_Anchora_1	2019-02-08 14:52:11	C:/Users/gando/Documents/Films_Nepal/20140622_Ram_Anchora_1-5.MP4	170.070	29.97	Anchora	Ram	86	Hand Position		STATE	14.079	21.077	6.998
Ram_Anchora_1	2019-02-08 14:52:11	C:/Users/gando/Documents/Films_Nepal/20140622_Ram_Anchora_1-5.MP4	170.070	29.97	Anchora	Ram	85	Hand Position		STATE	21.078	22.329	1.251
Ram_Anchora_1	2019-02-08 14:52:11	C:/Users/gando/Documents/Films_Nepal/20140622_Ram_Anchora_1-5.MP4	170.070	29.97	Anchora	Ram	0	Other action		STATE	22.330	23.328	0.998
Ram_Anchora_1	2019-02-08 14:52:11	C:/Users/gando/Documents/Films_Nepal/20140622_Ram_Anchora_1-5.MP4	170.070	29.97	Anchora	Ram	11	Hand Position		STATE	23.329	25.076	1.747
Ram_Anchora_1	2019-02-08 14:52:11	C:/Users/gando/Documents/Films_Nepal/20140622_Ram_Anchora_1-5.MP4	170.070	29.97	Anchora	Ram	0	Other action		STATE	25.077	25.342	0.265
Ram_Anchora_1	2019-02-08 14:52:11	C:/Users/gando/Documents/Films_Nepal/20140622_Ram_Anchora_1-5.MP4	170.070	29.97	Anchora	Ram	29	Hand Position		STATE	25.343	25.841	0.498
Ram_Anchora_1	2019-02-08 14:52:11	C:/Users/gando/Documents/Films_Nepal/20140622_Ram_Anchora_1-5.MP4	170.070	29.97	Anchora	Ram	0	Other action		STATE	25.842	26.343	0.501
Ram_Anchora_2	2019-02-08 16:16:11	C:/Users/gando/Documents/Films_Nepal/20140622_Ram_Anchora_1-5.MP4	170.070	29.97	Anchora	Ram	0	Other action		STATE	29.844	33.343	3.499
Ram_Anchora_2	2019-02-08 16:16:11	C:/Users/gando/Documents/Films_Nepal/20140622_Ram_Anchora_1-5.MP4	170.070	29.97	Anchora	Ram	1	Hand Position		STATE	33.344	35.092	1.748
Ram_Anchora_2	2019-02-08 16:16:11	C:/Users/gando/Documents/Films_Nepal/20140622_Ram_Anchora_1-5.MP4	170.070	29.97	Anchora	Ram	2	Hand Position		STATE	35.093	35.852	0.759
Ram_Anchora_2	2019-02-08 16:16:11	C:/Users/gando/Documents/Films_Nepal/20140622_Ram_Anchora_1-5.MP4	170.070	29.97	Anchora	Ram	3	Hand Position		STATE	35.853	37.353	1.500
Ram_Anchora_2	2019-02-08 16:16:11	C:/Users/gando/Documents/Films_Nepal/20140622_Ram_Anchora_1-5.MP4	170.070	29.97	Anchora	Ram	0	Other action		STATE	37.354	38.104	0.750
Ram_Anchora_2	2019-02-08 16:16:11	C:/Users/gando/Documents/Films_Nepal/20140622_Ram_Anchora_1-5.MP4	170.070	29.97	Anchora	Ram	86	Hand Position		STATE	38.105	43.605	5.500
Ram_Anchora_2	2019-02-08 16:16:11	C:/Users/gando/Documents/Films_Nepal/20140622_Ram_Anchora_1-5.MP4	170.070	29.97	Anchora	Ram	88	Hand Position		STATE	43.606	45.111	1.505
Ram_Anchora_2	2019-02-08 16:16:11	C:/Users/gando/Documents/Films_Nepal/20140622_Ram_Anchora_1-5.MP4	170.070	29.97	Anchora	Ram	70	Hand Position		STATE	45.112	46.863	1.751
Ram_Anchora_2	2019-02-08 16:16:11	C:/Users/gando/Documents/Films_Nepal/20140622_Ram_Anchora_1-5.MP4	170.070	29.97	Anchora	Ram	0	Other action		STATE	46.864	48.360	1.496
Ram_Anchora_2	2019-02-08 16:16:11	C:/Users/gando/Documents/Films_Nepal/20140622_Ram_Anchora_1-5.MP4	170.070	29.97	Anchora	Ram	86	Hand Position		STATE	48.361	51.861	3.500
Ram_Anchora_2	2019-02-08 16:16:11	C:/Users/gando/Documents/Films_Nepal/20140622_Ram_Anchora_1-5.MP4	170.070	29.97	Anchora	Ram	40	Hand Position		STATE	51.862	52.861	0.999
Ram_Anchora_2	2019-02-08 16:16:11	C:/Users/gando/Documents/Films_Nepal/20140622_Ram_Anchora_1-5.MP4	170.070	29.97	Anchora	Ram	86	Hand Position		STATE	52.862	55.613	2.751
Ram_Anchora_2	2019-02-08 16:16:11	C:/Users/gando/Documents/Films_Nepal/20140622_Ram_Anchora_1-5.MP4	170.070	29.97	Anchora	Ram	85	Hand Position		STATE	55.614	56.862	1.248
Ram_Anchora_2	2019-02-08 16:16:11	C:/Users/gando/Documents/Films_Nepal/20140622_Ram_Anchora_1-5.MP4	170.070	29.97	Anchora	Ram	0	Other action		STATE	56.863	57.860	0.997
Ram_Anchora_2	2019-02-08 16:16:11	C:/Users/gando/Documents/Films_Nepal/20140622_Ram_Anchora_1-5.MP4	170.070	29.97	Anchora	Ram	11	Hand Position		STATE	57.861	60.611	2.750
Ram_Anchora_2	2019-02-08 16:16:11	C:/Users/gando/Documents/Films_Nepal/20140622_Ram_Anchora_1-5.MP4	170.070	29.97	Anchora	Ram	0	Other action		STATE	60.612	60.876	0.264
Ram_Anchora_2	2019-02-08 16:16:11	C:/Users/gando/Documents/Films_Nepal/20140622_Ram_Anchora_1-5.MP4	170.070	29.97	Anchora	Ram	29	Hand Position		STATE	60.877	61.378	0.501
Ram_Anchora_2	2019-02-08 16:16:11	C:/Users/gando/Documents/Films_Nepal/20140622_Ram_Anchora_1-5.MP4	170.070	29.97	Anchora	Ram	0	Other action		STATE	61.379	61.878	0.499
Ram_Anchora_3	2019-02-08 16:55:24	20140622_Ram_Anchora_1-5.MP4	170.070	29.97	Anchora	Ram	0	Other action		STATE	64.629	66.878	2.249
Ram_Anchora_3	2019-02-08 16:55:24	20140622_Ram_Anchora_1-5.MP4	170.070	29.97	Anchora	Ram	1	Hand Position		STATE	66.879	69.636	2.757
Ram_Anchora_3	2019-02-08 16:55:24	20140622_Ram_Anchora_1-5.MP4	170.070	29.97	Anchora	Ram	2	Hand Position		STATE	69.637	70.878	1.241
Ram_Anchora_3	2019-02-08 16:55:24	20140622_Ram_Anchora_1-5.MP4	170.070	29.97	Anchora	Ram	3	Hand Position		STATE	70.879	72.377	1.498
Ram_Anchora_3	2019-02-08 16:55:24	20140622_Ram_Anchora_1-5.MP4	170.070	29.97	Anchora	Ram	0	Other action		STATE	72.378	72.640	0.262
Ram_Anchora_3	2019-02-08 16:55:24	20140622_Ram_Anchora_1-5.MP4	170.070	29.97	Anchora	Ram	85	Hand Position		STATE	72.641	73.391	0.750
Ram_Anchora_3	2019-02-08 16:55:24	20140622_Ram_Anchora_1-5.MP4	170.070	29.97	Anchora	Ram	86	Hand Position		STATE	73.392	77.889	4.497
Ram_Anchora_3	2019-02-08 16:55:24	20140622_Ram_Anchora_1-5.MP4	170.070	29.97	Anchora	Ram	88	Hand Position		STATE	77.890	79.146	1.256
Ram_Anchora_3	2019-02-08 16:55:24	20140622_Ram_Anchora_1-5.MP4	170.070	29.97	Anchora	Ram	70	Hand Position		STATE	79.147	80.895	1.748
Ram_Anchora_3	2019-02-08 16:55:24	20140622_Ram_Anchora_1-5.MP4	170.070	29.97	Anchora	Ram	0	Other action		STATE	80.896	82.146	1.250
Ram_Anchora_3	2019-02-08 16:55:24	20140622_Ram_Anchora_1-5.MP4	170.070	29.97	Anchora	Ram	86	Hand Position		STATE	82.147	88.645	6.498
Ram_Anchora_3	2019-02-08 16:55:24	20140622_Ram_Anchora_1-5.MP4	170.070	29.97	Anchora	Ram	85	Hand Position		STATE	88.646	89.645	0.999
Ram_Anchora_3	2019-02-08 16:55:24	20140622_Ram_Anchora_1-5.MP4	170.070	29.97	Anchora	Ram	0	Other action		STATE	89.646	92.145	2.499
Ram_Anchora_3	2019-02-08 16:55:24	20140622_Ram_Anchora_1-5.MP4	170.070	29.97	Anchora	Ram	11	Hand Position		STATE	92.146	95.396	3.250
Ram_Anchora_3	2019-02-08 16:55:24	20140622_Ram_Anchora_1-5.MP4	170.070	29.97	Anchora	Ram	0	Other action		STATE	95.397	95.665	0.268
Ram_Anchora_3	2019-02-08 16:55:24	20140622_Ram_Anchora_1-5.MP4	170.070	29.97	Anchora	Ram	29	Hand Position		STATE	95.666	96.163	0.497
Ram_Anchora_3	2019-02-08 16:55:24	20140622_Ram_Anchora_1-5.MP4	170.070	29.97	Anchora	Ram	0	Other action		STATE	96.164	96.412	0.248
Ram_Anchora_4	2019-02-08 17:04:25	C:/Users/gando/Documents/Films_Nepal/20140622_Ram_Anchora_1-5.MP4	170.070	29.97	Anchora	Ram	0	Other action		STATE	99.913	102.912	2.999
Ram_Anchora_4	2019-02-08 17:04:25	C:/Users/gando/Documents/Films_Nepal/20140622_Ram_Anchora_1-5.MP4	170.070	29.97	Anchora	Ram	1	Hand Position		STATE	102.913	103.912	0.999
Ram_Anchora_4	2019-02-08 17:04:25	C:/Users/gando/Documents/Films_Nepal/20140622_Ram_Anchora_1-5.MP4	170.070	29.97	Anchora	Ram	2	Hand Position		STATE	103.913	104.913	1.000
Ram_Anchora_4	2019-02-08 17:04:25	C:/Users/gando/Documents/Films_Nepal/20140622_Ram_Anchora_1-5.MP4	170.070	29.97	Anchora	Ram	3	Hand Position		STATE	104.914	106.671	1.757
Ram_Anchora_4	2019-02-08 17:04:25	C:/Users/gando/Documents/Films_Nepal/20140622_Ram_Anchora_1-5.MP4	170.070	29.97	Anchora	Ram	0	Other action		STATE	106.672	107.170	0.498
Ram_Anchora_4	2019-02-08 17:04:25	C:/Users/gando/Documents/Films_Nepal/20140622_Ram_Anchora_1-5.MP4	170.070	29.97	Anchora	Ram	85	Hand Position		STATE	107.171	108.421	1.250
Ram_Anchora_4	2019-02-08 17:04:25	C:/Users/gando/Documents/Films_Nepal/20140622_Ram_Anchora_1-5.MP4	170.070	29.97	Anchora	Ram	86	Hand Position		STATE	108.422	112.168	3.746
Ram_Anchora_4	2019-02-08 17:04:25	C:/Users/gando/Documents/Films_Nepal/20140622_Ram_Anchora_1-5.MP4	170.070	29.97	Anchora	Ram	88	Hand Position		STATE	112.169	113.419	1.250
Ram_Anchora_4	2019-02-08 17:04:25	C:/Users/gando/Documents/Films_Nepal/20140622_Ram_Anchora_1-5.MP4	170.070	29.97	Anchora	Ram	70	Hand Position		STATE	113.420	115.418	1.998
Ram_Anchora_4	2019-02-08 17:04:25	C:/Users/gando/Documents/Films_Nepal/20140622_Ram_Anchora_1-5.MP4	170.070	29.97	Anchora	Ram	0	Other action		STATE	115.419	116.670	1.251
Ram_Anchora_4	2019-02-08 17:04:25	C:/Users/gando/Documents/Films_Nepal/20140622_Ram_Anchora_1-5.MP4	170.070	29.97	Anchora	Ram	86	Hand Position		STATE	116.671	123.419	6.748
Ram_Anchora_4	2019-02-08 17:04:25	C:/Users/gando/Documents/Films_Nepal/20140622_Ram_Anchora_1-5.MP4	170.070	29.97	Anchora	Ram	85	Hand Position		STATE	123.420	124.670	1.250
Ram_Anchora_4	2019-02-08 17:04:25	C:/Users/gando/Documents/Films_Nepal/20140622_Ram_Anchora_1-5.MP4	170.070	29.97	Anchora	Ram	0	Other action		STATE	124.671	125.668	0.997
Ram_Anchora_4	2019-02-08 17:04:25	C:/Users/gando/Documents/Films_Nepal/20140622_Ram_Anchora_1-5.MP4	170.070	29.97	Anchora	Ram	11	Hand Position		STATE	125.669	128.170	2.501
Ram_Anchora_4	2019-02-08 17:04:25	C:/Users/gando/Documents/Films_Nepal/20140622_Ram_Anchora_1-5.MP4	170.070	29.97	Anchora	Ram	0	Other action		STATE	128.171	128.194	0.023
Ram_Anchora_4	2019-02-08 17:04:25	C:/Users/gando/Documents/Films_Nepal/20140622_Ram_Anchora_1-5.MP4	170.070	29.97	Anchora	Ram	29	Hand Position		STATE	128.195	128.944	0.749
Ram_Anchora_4	2019-02-08 17:04:25	C:/Users/gando/Documents/Films_Nepal/20140622_Ram_Anchora_1-5.MP4	170.070	29.97	Anchora	Ram	0	Other action		STATE	128.945	129.445	0.500
Ram_Anchora_5	2019-02-08 17:20:45	C:/Users/gando/Documents/Films_Nepal/20140622_Ram_Anchora_1-5.MP4	170.070	29.97	Anchora	Ram	0	Other action		STATE	132.697	135.196	2.499
Ram_Anchora_5	2019-02-08 17:20:45	C:/Users/gando/Documents/Films_Nepal/20140622_Ram_Anchora_1-5.MP4	170.070	29.97	Anchora	Ram	1	Hand Position		STATE	135.197	138.449	3.252
Ram_Anchora_5	2019-02-08 17:20:45	C:/Users/gando/Documents/Films_Nepal/20140622_Ram_Anchora_1-5.MP4	170.070	29.97	Anchora	Ram	2	Hand Position		STATE	138.450	140.198	1.748
Ram_Anchora_5	2019-02-08 17:20:45	C:/Users/gando/Documents/Films_Nepal/20140622_Ram_Anchora_1-5.MP4	170.070	29.97	Anchora	Ram	3	Hand Position		STATE	140.199	142.447	2.248
Ram_Anchora_5	2019-02-08 17:20:45	C:/Users/gando/Documents/Films_Nepal/20140622_Ram_Anchora_1-5.MP4	170.070	29.97	Anchora	Ram	0	Other action		STATE	142.448	143.446	0.998
Ram_Anchora_5	2019-02-08 17:20:45	C:/Users/gando/Documents/Films_Nepal/20140622_Ram_Anchora_1-5.MP4	170.070	29.97	Anchora	Ram	85	Hand Position		STATE	143.447	143.699	0.252
Ram_Anchora_5	2019-02-08 17:20:45	C:/Users/gando/Documents/Films_Nepal/20140622_Ram_Anchora_1-5.MP4	170.070	29.97	Anchora	Ram	86	Hand Position		STATE	143.700	148.217	4.517
Ram_Anchora_5	2019-02-08 17:20:45	C:/Users/gando/Documents/Films_Nepal/20140622_Ram_Anchora_1-5.MP4	170.070	29.97	Anchora	Ram	88	Hand Position		STATE	148.218	149.464	1.246
Ram_Anchora_5	2019-02-08 17:20:45	C:/Users/gando/Documents/Films_Nepal/20140622_Ram_Anchora_1-5.MP4	170.070	29.97	Anchora	Ram	70	Hand Position		STATE	149.465	151.716	2.251
Ram_Anchora_5	2019-02-08 17:20:45	C:/Users/gando/Documents/Films_Nepal/20140622_Ram_Anchora_1-5.MP4	170.070	29.97	Anchora	Ram	0	Other action		STATE	151.717	152.966	1.249
Ram_Anchora_5	2019-02-08 17:20:45	C:/Users/gando/Documents/Films_Nepal/20140622_Ram_Anchora_1-5.MP4	170.070	29.97	Anchora	Ram	86	Hand Position		STATE	152.967	159.964	6.997
Ram_Anchora_5	2019-02-08 17:20:45	C:/Users/gando/Documents/Films_Nepal/20140622_Ram_Anchora_1-5.MP4	170.070	29.97	Anchora	Ram	85	Hand Position		STATE	159.965	160.965	1.000
Ram_Anchora_5	2019-02-08 17:20:45	C:/Users/gando/Documents/Films_Nepal/20140622_Ram_Anchora_1-5.MP4	170.070	29.97	Anchora	Ram	0	Other action		STATE	160.966	161.965	0.999
Ram_Anchora_5	2019-02-08 17:20:45	C:/Users/gando/Documents/Films_Nepal/20140622_Ram_Anchora_1-5.MP4	170.070	29.97	Anchora	Ram	11	Hand Position		STATE	161.966	164.714	2.748
Ram_Anchora_5	2019-02-08 17:20:45	C:/Users/gando/Documents/Films_Nepal/20140622_Ram_Anchora_1-5.MP4	170.070	29.97	Anchora	Ram	29	Hand Position		STATE	164.715	165.467	0.752
Ram_Anchora_5	2019-02-08 17:20:45	C:/Users/gando/Documents/Films_Nepal/20140622_Ram_Anchora_1-5.MP4	170.070	29.97	Anchora	Ram	0	Other action		STATE	165.468	165.714	0.246
