# Supplementary material for: Assessing the influence of culture on craft skills: A quantitative study with expert Nepalese potters
Source: PLoS One. 2020 Oct 1;15(10):e0239139. doi: 10.1371/journal.pone.0239139 (PMC7529208; doi:10.1371/journal.pone.0239139)
Supplement: S1 Data — (ZIP) [file pone.0239139.s007.zip › Data/Hands-Position_RawData_Boris_Sequences/Ram_Ashtray-1.xlsx]

## Sheet: Aggregated events
Observation id	Observation date	Media file	Total length	FPS	Shape	Subject	Behavior	Behavioral category	Modifiers	Behavior type	Start (s)	Stop (s)	Duration (s)	Comment start	Comment stop
Ram_Ashtray_1	2019-02-09 16:00:33	C:/Users/gando/Documents/Films_Nepal/20140622_Ram_Ashtray_1-4.MP4	194.890	29.97	Ashtray	Ram	1	Hand Position		STATE	0.000	0.354	0.354
Ram_Ashtray_1	2019-02-09 16:00:33	C:/Users/gando/Documents/Films_Nepal/20140622_Ram_Ashtray_1-4.MP4	194.890	29.97	Ashtray	Ram	2	Hand Position		STATE	0.355	1.102	0.747
Ram_Ashtray_1	2019-02-09 16:00:33	C:/Users/gando/Documents/Films_Nepal/20140622_Ram_Ashtray_1-4.MP4	194.890	29.97	Ashtray	Ram	3	Hand Position		STATE	1.103	3.351	2.248
Ram_Ashtray_1	2019-02-09 16:00:33	C:/Users/gando/Documents/Films_Nepal/20140622_Ram_Ashtray_1-4.MP4	194.890	29.97	Ashtray	Ram	0	Other action		STATE	3.352	4.071	0.719
Ram_Ashtray_1	2019-02-09 16:00:33	C:/Users/gando/Documents/Films_Nepal/20140622_Ram_Ashtray_1-4.MP4	194.890	29.97	Ashtray	Ram	86	Hand Position		STATE	4.072	8.570	4.498
Ram_Ashtray_1	2019-02-09 16:00:33	C:/Users/gando/Documents/Films_Nepal/20140622_Ram_Ashtray_1-4.MP4	194.890	29.97	Ashtray	Ram	88	Hand Position		STATE	8.571	10.072	1.501
Ram_Ashtray_1	2019-02-09 16:00:33	C:/Users/gando/Documents/Films_Nepal/20140622_Ram_Ashtray_1-4.MP4	194.890	29.97	Ashtray	Ram	0	Other action		STATE	10.073	11.819	1.746
Ram_Ashtray_1	2019-02-09 16:00:33	C:/Users/gando/Documents/Films_Nepal/20140622_Ram_Ashtray_1-4.MP4	194.890	29.97	Ashtray	Ram	86	Hand Position		STATE	11.820	16.069	4.249
Ram_Ashtray_1	2019-02-09 16:00:33	C:/Users/gando/Documents/Films_Nepal/20140622_Ram_Ashtray_1-4.MP4	194.890	29.97	Ashtray	Ram	96	Hand Position		STATE	16.334	18.831	2.497
Ram_Ashtray_1	2019-02-09 16:00:33	C:/Users/gando/Documents/Films_Nepal/20140622_Ram_Ashtray_1-4.MP4	194.890	29.97	Ashtray	Ram	8	Hand Position		STATE	18.832	24.331	5.499
Ram_Ashtray_1	2019-02-09 16:00:33	C:/Users/gando/Documents/Films_Nepal/20140622_Ram_Ashtray_1-4.MP4	194.890	29.97	Ashtray	Ram	99	Hand Position		STATE	24.332	25.843	1.511
Ram_Ashtray_1	2019-02-09 16:00:33	C:/Users/gando/Documents/Films_Nepal/20140622_Ram_Ashtray_1-4.MP4	194.890	29.97	Ashtray	Ram	0	Other action		STATE	25.844	28.343	2.499
Ram_Ashtray_1	2019-02-09 16:00:33	C:/Users/gando/Documents/Films_Nepal/20140622_Ram_Ashtray_1-4.MP4	194.890	29.97	Ashtray	Ram	11	Hand Position		STATE	28.344	31.344	3.000
Ram_Ashtray_1	2019-02-09 16:00:33	C:/Users/gando/Documents/Films_Nepal/20140622_Ram_Ashtray_1-4.MP4	194.890	29.97	Ashtray	Ram	97	Hand Position		STATE	31.345	32.343	0.998
Ram_Ashtray_1	2019-02-09 16:00:33	C:/Users/gando/Documents/Films_Nepal/20140622_Ram_Ashtray_1-4.MP4	194.890	29.97	Ashtray	Ram	11	Hand Position		STATE	32.344	33.342	0.998
Ram_Ashtray_1	2019-02-09 16:00:33	C:/Users/gando/Documents/Films_Nepal/20140622_Ram_Ashtray_1-4.MP4	194.890	29.97	Ashtray	Ram	0	Other action		STATE	33.343	34.093	0.750
Ram_Ashtray_1	2019-02-09 16:00:33	C:/Users/gando/Documents/Films_Nepal/20140622_Ram_Ashtray_1-4.MP4	194.890	29.97	Ashtray	Ram	80	Hand Position		STATE	34.094	36.342	2.248
Ram_Ashtray_1	2019-02-09 16:00:33	C:/Users/gando/Documents/Films_Nepal/20140622_Ram_Ashtray_1-4.MP4	194.890	29.97	Ashtray	Ram	11	Hand Position		STATE	36.343	37.345	1.002
Ram_Ashtray_1	2019-02-09 16:00:33	C:/Users/gando/Documents/Films_Nepal/20140622_Ram_Ashtray_1-4.MP4	194.890	29.97	Ashtray	Ram	97	Hand Position		STATE	37.346	39.594	2.248
Ram_Ashtray_1	2019-02-09 16:00:33	C:/Users/gando/Documents/Films_Nepal/20140622_Ram_Ashtray_1-4.MP4	194.890	29.97	Ashtray	Ram	0	Other action		STATE	39.595	40.843	1.248
