# Supplementary material for: Assessing the influence of culture on craft skills: A quantitative study with expert Nepalese potters
Source: PLoS One. 2020 Oct 1;15(10):e0239139. doi: 10.1371/journal.pone.0239139 (PMC7529208; doi:10.1371/journal.pone.0239139)
Supplement: S1 Data — (ZIP) [file pone.0239139.s007.zip › Data/Hands-Position_RawData_Boris_Sequences/Ram_Ashtray-2-3-4.xlsx]

## Sheet: Aggregated events
Observation id	Observation date	Media file	Total length	FPS	Shape	Subject	Behavior	Behavioral category	Modifiers	Behavior type	Start (s)	Stop (s)	Duration (s)	Comment start	Comment stop
Ram_Ashtray_2	2019-02-11 15:54:40	C:/Users/gando/Documents/Films_Nepal/20140622_Ram_Ashtray_1-4.MP4	194.890	29.97	Ashtray	Ram	0	Other action		STATE	45.617	48.607	2.990
Ram_Ashtray_2	2019-02-11 15:54:40	C:/Users/gando/Documents/Films_Nepal/20140622_Ram_Ashtray_1-4.MP4	194.890	29.97	Ashtray	Ram	1	Hand Position		STATE	48.608	50.859	2.251
Ram_Ashtray_2	2019-02-11 15:54:40	C:/Users/gando/Documents/Films_Nepal/20140622_Ram_Ashtray_1-4.MP4	194.890	29.97	Ashtray	Ram	2	Hand Position		STATE	50.860	52.357	1.497
Ram_Ashtray_2	2019-02-11 15:54:40	C:/Users/gando/Documents/Films_Nepal/20140622_Ram_Ashtray_1-4.MP4	194.890	29.97	Ashtray	Ram	3	Hand Position		STATE	52.358	54.107	1.749
Ram_Ashtray_2	2019-02-11 15:54:40	C:/Users/gando/Documents/Films_Nepal/20140622_Ram_Ashtray_1-4.MP4	194.890	29.97	Ashtray	Ram	0	Other action		STATE	54.108	54.857	0.749
Ram_Ashtray_2	2019-02-11 15:54:40	C:/Users/gando/Documents/Films_Nepal/20140622_Ram_Ashtray_1-4.MP4	194.890	29.97	Ashtray	Ram	85	Hand Position		STATE	54.858	55.106	0.248
Ram_Ashtray_2	2019-02-11 15:54:40	C:/Users/gando/Documents/Films_Nepal/20140622_Ram_Ashtray_1-4.MP4	194.890	29.97	Ashtray	Ram	86	Hand Position		STATE	55.107	59.501	4.394
Ram_Ashtray_2	2019-02-11 15:54:40	C:/Users/gando/Documents/Films_Nepal/20140622_Ram_Ashtray_1-4.MP4	194.890	29.97	Ashtray	Ram	88	Hand Position		STATE	59.502	61.377	1.875
Ram_Ashtray_2	2019-02-11 15:54:40	C:/Users/gando/Documents/Films_Nepal/20140622_Ram_Ashtray_1-4.MP4	194.890	29.97	Ashtray	Ram	0	Other action		STATE	61.378	62.878	1.500
Ram_Ashtray_2	2019-02-11 15:54:40	C:/Users/gando/Documents/Films_Nepal/20140622_Ram_Ashtray_1-4.MP4	194.890	29.97	Ashtray	Ram	86	Hand Position		STATE	62.879	67.378	4.499
Ram_Ashtray_2	2019-02-11 15:54:40	C:/Users/gando/Documents/Films_Nepal/20140622_Ram_Ashtray_1-4.MP4	194.890	29.97	Ashtray	Ram	96	Hand Position		STATE	67.379	69.627	2.248
Ram_Ashtray_2	2019-02-11 15:54:40	C:/Users/gando/Documents/Films_Nepal/20140622_Ram_Ashtray_1-4.MP4	194.890	29.97	Ashtray	Ram	0	Other action		STATE	69.628	70.878	1.250
Ram_Ashtray_2	2019-02-11 15:54:40	C:/Users/gando/Documents/Films_Nepal/20140622_Ram_Ashtray_1-4.MP4	194.890	29.97	Ashtray	Ram	8	Hand Position		STATE	70.879	76.377	5.498
Ram_Ashtray_2	2019-02-11 15:54:40	C:/Users/gando/Documents/Films_Nepal/20140622_Ram_Ashtray_1-4.MP4	194.890	29.97	Ashtray	Ram	99	Hand Position		STATE	76.378	77.626	1.248
Ram_Ashtray_2	2019-02-11 15:54:40	C:/Users/gando/Documents/Films_Nepal/20140622_Ram_Ashtray_1-4.MP4	194.890	29.97	Ashtray	Ram	0	Other action		STATE	77.627	79.627	2.000
Ram_Ashtray_2	2019-02-11 15:54:40	C:/Users/gando/Documents/Films_Nepal/20140622_Ram_Ashtray_1-4.MP4	194.890	29.97	Ashtray	Ram	11	Hand Position		STATE	79.628	82.126	2.498
Ram_Ashtray_2	2019-02-11 15:54:40	C:/Users/gando/Documents/Films_Nepal/20140622_Ram_Ashtray_1-4.MP4	194.890	29.97	Ashtray	Ram	0	Other action		STATE	82.127	83.149	1.022
Ram_Ashtray_2	2019-02-11 15:54:40	C:/Users/gando/Documents/Films_Nepal/20140622_Ram_Ashtray_1-4.MP4	194.890	29.97	Ashtray	Ram	80	Hand Position		STATE	83.150	86.650	3.500
Ram_Ashtray_2	2019-02-11 15:54:40	C:/Users/gando/Documents/Films_Nepal/20140622_Ram_Ashtray_1-4.MP4	194.890	29.97	Ashtray	Ram	97	Hand Position		STATE	86.651	91.400	4.749
Ram_Ashtray_2	2019-02-11 15:54:40	C:/Users/gando/Documents/Films_Nepal/20140622_Ram_Ashtray_1-4.MP4	194.890	29.97	Ashtray	Ram	0	Other action		STATE	91.401	93.152	1.751
Ram_Ashtray_3	2019-02-11 16:50:20	C:/Users/gando/Documents/Films_Nepal/20140622_Ram_Ashtray_1-4.MP4	194.890	29.97	Ashtray	Ram	0	Other action		STATE	95.920	98.911	2.991
Ram_Ashtray_3	2019-02-11 16:50:20	C:/Users/gando/Documents/Films_Nepal/20140622_Ram_Ashtray_1-4.MP4	194.890	29.97	Ashtray	Ram	1	Hand Position		STATE	98.912	100.168	1.256
Ram_Ashtray_3	2019-02-11 16:50:20	C:/Users/gando/Documents/Films_Nepal/20140622_Ram_Ashtray_1-4.MP4	194.890	29.97	Ashtray	Ram	2	Hand Position		STATE	100.169	100.914	0.745
Ram_Ashtray_3	2019-02-11 16:50:20	C:/Users/gando/Documents/Films_Nepal/20140622_Ram_Ashtray_1-4.MP4	194.890	29.97	Ashtray	Ram	3	Hand Position		STATE	100.915	103.166	2.251
Ram_Ashtray_3	2019-02-11 16:50:20	C:/Users/gando/Documents/Films_Nepal/20140622_Ram_Ashtray_1-4.MP4	194.890	29.97	Ashtray	Ram	85	Hand Position		STATE	103.167	103.917	0.750
Ram_Ashtray_3	2019-02-11 16:50:20	C:/Users/gando/Documents/Films_Nepal/20140622_Ram_Ashtray_1-4.MP4	194.890	29.97	Ashtray	Ram	86	Hand Position		STATE	103.918	108.431	4.513
Ram_Ashtray_3	2019-02-11 16:50:20	C:/Users/gando/Documents/Films_Nepal/20140622_Ram_Ashtray_1-4.MP4	194.890	29.97	Ashtray	Ram	88	Hand Position		STATE	108.432	109.925	1.493
Ram_Ashtray_3	2019-02-11 16:50:20	C:/Users/gando/Documents/Films_Nepal/20140622_Ram_Ashtray_1-4.MP4	194.890	29.97	Ashtray	Ram	0	Other action		STATE	109.926	111.677	1.751
Ram_Ashtray_3	2019-02-11 16:50:20	C:/Users/gando/Documents/Films_Nepal/20140622_Ram_Ashtray_1-4.MP4	194.890	29.97	Ashtray	Ram	86	Hand Position		STATE	111.678	115.925	4.247
Ram_Ashtray_3	2019-02-11 16:50:20	C:/Users/gando/Documents/Films_Nepal/20140622_Ram_Ashtray_1-4.MP4	194.890	29.97	Ashtray	Ram	96	Hand Position		STATE	115.926	117.428	1.502
Ram_Ashtray_3	2019-02-11 16:50:20	C:/Users/gando/Documents/Films_Nepal/20140622_Ram_Ashtray_1-4.MP4	194.890	29.97	Ashtray	Ram	8	Hand Position		STATE	117.429	121.676	4.247
Ram_Ashtray_3	2019-02-11 16:50:20	C:/Users/gando/Documents/Films_Nepal/20140622_Ram_Ashtray_1-4.MP4	194.890	29.97	Ashtray	Ram	99	Hand Position		STATE	121.677	123.427	1.750
Ram_Ashtray_3	2019-02-11 16:50:20	C:/Users/gando/Documents/Films_Nepal/20140622_Ram_Ashtray_1-4.MP4	194.890	29.97	Ashtray	Ram	0	Other action		STATE	123.428	125.176	1.748
Ram_Ashtray_3	2019-02-11 16:50:20	C:/Users/gando/Documents/Films_Nepal/20140622_Ram_Ashtray_1-4.MP4	194.890	29.97	Ashtray	Ram	11	Hand Position		STATE	125.177	127.676	2.499
Ram_Ashtray_3	2019-02-11 16:50:20	C:/Users/gando/Documents/Films_Nepal/20140622_Ram_Ashtray_1-4.MP4	194.890	29.97	Ashtray	Ram	97	Hand Position		STATE	127.677	128.426	0.749
Ram_Ashtray_3	2019-02-11 16:50:20	C:/Users/gando/Documents/Films_Nepal/20140622_Ram_Ashtray_1-4.MP4	194.890	29.97	Ashtray	Ram	11	Hand Position		STATE	128.427	130.197	1.770
Ram_Ashtray_3	2019-02-11 16:50:20	C:/Users/gando/Documents/Films_Nepal/20140622_Ram_Ashtray_1-4.MP4	194.890	29.97	Ashtray	Ram	97	Hand Position		STATE	130.198	131.945	1.747
Ram_Ashtray_3	2019-02-11 16:50:20	C:/Users/gando/Documents/Films_Nepal/20140622_Ram_Ashtray_1-4.MP4	194.890	29.97	Ashtray	Ram	0	Other action		STATE	131.946	133.195	1.249
Ram_Ashtray_3	2019-02-11 16:50:20	C:/Users/gando/Documents/Films_Nepal/20140622_Ram_Ashtray_1-4.MP4	194.890	29.97	Ashtray	Ram	80	Hand Position		STATE	133.196	135.200	2.004
Ram_Ashtray_3	2019-02-11 16:50:20	C:/Users/gando/Documents/Films_Nepal/20140622_Ram_Ashtray_1-4.MP4	194.890	29.97	Ashtray	Ram	97	Hand Position		STATE	135.201	137.951	2.750
Ram_Ashtray_3	2019-02-11 16:50:20	C:/Users/gando/Documents/Films_Nepal/20140622_Ram_Ashtray_1-4.MP4	194.890	29.97	Ashtray	Ram	0	Other action		STATE	137.952	138.951	0.999
Ram_Ashtray_4	2019-02-11 17:01:42	C:/Users/gando/Documents/Films_Nepal/20140622_Ram_Ashtray_1-4.MP4	194.890	29.97	Ashtray	Ram	0	Other action		STATE	143.964	146.710	2.746
Ram_Ashtray_4	2019-02-11 17:01:42	C:/Users/gando/Documents/Films_Nepal/20140622_Ram_Ashtray_1-4.MP4	194.890	29.97	Ashtray	Ram	1	Hand Position		STATE	146.711	149.462	2.751
Ram_Ashtray_4	2019-02-11 17:01:42	C:/Users/gando/Documents/Films_Nepal/20140622_Ram_Ashtray_1-4.MP4	194.890	29.97	Ashtray	Ram	0	Other action		STATE	149.463	150.960	1.497
Ram_Ashtray_4	2019-02-11 17:01:42	C:/Users/gando/Documents/Films_Nepal/20140622_Ram_Ashtray_1-4.MP4	194.890	29.97	Ashtray	Ram	1	Hand Position		STATE	150.961	152.459	1.498
Ram_Ashtray_4	2019-02-11 17:01:42	C:/Users/gando/Documents/Films_Nepal/20140622_Ram_Ashtray_1-4.MP4	194.890	29.97	Ashtray	Ram	2	Hand Position		STATE	152.460	154.215	1.755
Ram_Ashtray_4	2019-02-11 17:01:42	C:/Users/gando/Documents/Films_Nepal/20140622_Ram_Ashtray_1-4.MP4	194.890	29.97	Ashtray	Ram	3	Hand Position		STATE	154.216	156.224	2.008
Ram_Ashtray_4	2019-02-11 17:01:42	C:/Users/gando/Documents/Films_Nepal/20140622_Ram_Ashtray_1-4.MP4	194.890	29.97	Ashtray	Ram	0	Other action		STATE	156.225	156.972	0.747
Ram_Ashtray_4	2019-02-11 17:01:42	C:/Users/gando/Documents/Films_Nepal/20140622_Ram_Ashtray_1-4.MP4	194.890	29.97	Ashtray	Ram	86	Hand Position		STATE	156.973	161.724	4.751
Ram_Ashtray_4	2019-02-11 17:01:42	C:/Users/gando/Documents/Films_Nepal/20140622_Ram_Ashtray_1-4.MP4	194.890	29.97	Ashtray	Ram	88	Hand Position		STATE	161.725	163.723	1.998
Ram_Ashtray_4	2019-02-11 17:01:42	C:/Users/gando/Documents/Films_Nepal/20140622_Ram_Ashtray_1-4.MP4	194.890	29.97	Ashtray	Ram	0	Other action		STATE	163.724	165.484	1.760
Ram_Ashtray_4	2019-02-11 17:01:42	C:/Users/gando/Documents/Films_Nepal/20140622_Ram_Ashtray_1-4.MP4	194.890	29.97	Ashtray	Ram	86	Hand Position		STATE	165.485	169.984	4.499
Ram_Ashtray_4	2019-02-11 17:01:42	C:/Users/gando/Documents/Films_Nepal/20140622_Ram_Ashtray_1-4.MP4	194.890	29.97	Ashtray	Ram	96	Hand Position		STATE	169.985	172.234	2.249
Ram_Ashtray_4	2019-02-11 17:01:42	C:/Users/gando/Documents/Films_Nepal/20140622_Ram_Ashtray_1-4.MP4	194.890	29.97	Ashtray	Ram	8	Hand Position		STATE	172.235	177.234	4.999
Ram_Ashtray_4	2019-02-11 17:01:42	C:/Users/gando/Documents/Films_Nepal/20140622_Ram_Ashtray_1-4.MP4	194.890	29.97	Ashtray	Ram	99	Hand Position		STATE	177.235	178.983	1.748
Ram_Ashtray_4	2019-02-11 17:01:42	C:/Users/gando/Documents/Films_Nepal/20140622_Ram_Ashtray_1-4.MP4	194.890	29.97	Ashtray	Ram	0	Other action		STATE	178.984	180.734	1.750
Ram_Ashtray_4	2019-02-11 17:01:42	C:/Users/gando/Documents/Films_Nepal/20140622_Ram_Ashtray_1-4.MP4	194.890	29.97	Ashtray	Ram	11	Hand Position		STATE	180.735	183.733	2.998
Ram_Ashtray_4	2019-02-11 17:01:42	C:/Users/gando/Documents/Films_Nepal/20140622_Ram_Ashtray_1-4.MP4	194.890	29.97	Ashtray	Ram	97	Hand Position		STATE	183.734	184.982	1.248
Ram_Ashtray_4	2019-02-11 17:01:42	C:/Users/gando/Documents/Films_Nepal/20140622_Ram_Ashtray_1-4.MP4	194.890	29.97	Ashtray	Ram	0	Other action		STATE	184.983	185.733	0.750
Ram_Ashtray_4	2019-02-11 17:01:42	C:/Users/gando/Documents/Films_Nepal/20140622_Ram_Ashtray_1-4.MP4	194.890	29.97	Ashtray	Ram	80	Hand Position		STATE	185.734	187.502	1.768
Ram_Ashtray_4	2019-02-11 17:01:42	C:/Users/gando/Documents/Films_Nepal/20140622_Ram_Ashtray_1-4.MP4	194.890	29.97	Ashtray	Ram	11	Hand Position		STATE	187.503	188.502	0.999
Ram_Ashtray_4	2019-02-11 17:01:42	C:/Users/gando/Documents/Films_Nepal/20140622_Ram_Ashtray_1-4.MP4	194.890	29.97	Ashtray	Ram	97	Hand Position		STATE	188.503	190.253	1.750
Ram_Ashtray_4	2019-02-11 17:01:42	C:/Users/gando/Documents/Films_Nepal/20140622_Ram_Ashtray_1-4.MP4	194.890	29.97	Ashtray	Ram	0	Other action		STATE	190.254	191.754	1.500
