# Supplementary material for: Assessing the influence of culture on craft skills: A quantitative study with expert Nepalese potters
Source: PLoS One. 2020 Oct 1;15(10):e0239139. doi: 10.1371/journal.pone.0239139 (PMC7529208; doi:10.1371/journal.pone.0239139)
Supplement: S1 Data — (ZIP) [file pone.0239139.s007.zip › Data/Hands-Position_RawData_Boris_Sequences/Ram_Ashtray-5.xlsx]

## Sheet: Aggregated events
Observation id	Observation date	Media file	Total length	FPS	Shape	Subject	Behavior	Behavioral category	Modifiers	Behavior type	Start (s)	Stop (s)	Duration (s)	Comment start	Comment stop
Ram_Ashtray_5	2019-02-11 17:16:06	C:/Users/gando/Documents/Films_Nepal/20140622_Ram_Ashtray_5.MP4	49.650	29.97	Ashtray	Ram	1	Hand Position		STATE	0.000	0.351	0.351
Ram_Ashtray_5	2019-02-11 17:16:06	C:/Users/gando/Documents/Films_Nepal/20140622_Ram_Ashtray_5.MP4	49.650	29.97	Ashtray	Ram	2	Hand Position		STATE	0.352	2.354	2.002
Ram_Ashtray_5	2019-02-11 17:16:06	C:/Users/gando/Documents/Films_Nepal/20140622_Ram_Ashtray_5.MP4	49.650	29.97	Ashtray	Ram	3	Hand Position		STATE	2.355	4.103	1.748
Ram_Ashtray_5	2019-02-11 17:16:06	C:/Users/gando/Documents/Films_Nepal/20140622_Ram_Ashtray_5.MP4	49.650	29.97	Ashtray	Ram	0	Other action		STATE	4.104	5.102	0.998
Ram_Ashtray_5	2019-02-11 17:16:06	C:/Users/gando/Documents/Films_Nepal/20140622_Ram_Ashtray_5.MP4	49.650	29.97	Ashtray	Ram	86	Hand Position		STATE	5.103	9.602	4.499
Ram_Ashtray_5	2019-02-11 17:16:06	C:/Users/gando/Documents/Films_Nepal/20140622_Ram_Ashtray_5.MP4	49.650	29.97	Ashtray	Ram	88	Hand Position		STATE	9.603	11.100	1.497
Ram_Ashtray_5	2019-02-11 17:16:06	C:/Users/gando/Documents/Films_Nepal/20140622_Ram_Ashtray_5.MP4	49.650	29.97	Ashtray	Ram	0	Other action		STATE	11.101	12.851	1.750
Ram_Ashtray_5	2019-02-11 17:16:06	C:/Users/gando/Documents/Films_Nepal/20140622_Ram_Ashtray_5.MP4	49.650	29.97	Ashtray	Ram	86	Hand Position		STATE	12.852	17.852	5.000
Ram_Ashtray_5	2019-02-11 17:16:06	C:/Users/gando/Documents/Films_Nepal/20140622_Ram_Ashtray_5.MP4	49.650	29.97	Ashtray	Ram	96	Hand Position		STATE	17.853	20.100	2.247
Ram_Ashtray_5	2019-02-11 17:16:06	C:/Users/gando/Documents/Films_Nepal/20140622_Ram_Ashtray_5.MP4	49.650	29.97	Ashtray	Ram	8	Hand Position		STATE	20.101	26.351	6.250
Ram_Ashtray_5	2019-02-11 17:16:06	C:/Users/gando/Documents/Films_Nepal/20140622_Ram_Ashtray_5.MP4	49.650	29.97	Ashtray	Ram	99	Hand Position		STATE	26.352	27.851	1.499
Ram_Ashtray_5	2019-02-11 17:16:06	C:/Users/gando/Documents/Films_Nepal/20140622_Ram_Ashtray_5.MP4	49.650	29.97	Ashtray	Ram	0	Other action		STATE	27.852	29.601	1.749
Ram_Ashtray_5	2019-02-11 17:16:06	C:/Users/gando/Documents/Films_Nepal/20140622_Ram_Ashtray_5.MP4	49.650	29.97	Ashtray	Ram	11	Hand Position		STATE	29.602	32.095	2.493
Ram_Ashtray_5	2019-02-11 17:16:06	C:/Users/gando/Documents/Films_Nepal/20140622_Ram_Ashtray_5.MP4	49.650	29.97	Ashtray	Ram	97	Hand Position		STATE	32.096	33.596	1.500
Ram_Ashtray_5	2019-02-11 17:16:06	C:/Users/gando/Documents/Films_Nepal/20140622_Ram_Ashtray_5.MP4	49.650	29.97	Ashtray	Ram	11	Hand Position		STATE	33.597	35.350	1.753
Ram_Ashtray_5	2019-02-11 17:16:06	C:/Users/gando/Documents/Films_Nepal/20140622_Ram_Ashtray_5.MP4	49.650	29.97	Ashtray	Ram	97	Hand Position		STATE	35.351	36.348	0.997
Ram_Ashtray_5	2019-02-11 17:16:06	C:/Users/gando/Documents/Films_Nepal/20140622_Ram_Ashtray_5.MP4	49.650	29.97	Ashtray	Ram	0	Other action		STATE	36.349	37.349	1.000
Ram_Ashtray_5	2019-02-11 17:16:06	C:/Users/gando/Documents/Films_Nepal/20140622_Ram_Ashtray_5.MP4	49.650	29.97	Ashtray	Ram	80	Hand Position		STATE	37.350	40.847	3.497
Ram_Ashtray_5	2019-02-11 17:16:06	C:/Users/gando/Documents/Films_Nepal/20140622_Ram_Ashtray_5.MP4	49.650	29.97	Ashtray	Ram	97	Hand Position		STATE	40.848	43.346	2.498
Ram_Ashtray_5	2019-02-11 17:16:06	C:/Users/gando/Documents/Films_Nepal/20140622_Ram_Ashtray_5.MP4	49.650	29.97	Ashtray	Ram	0	Other action		STATE	43.347	45.598	2.251
