# Supplementary material for: Assessing the influence of culture on craft skills: A quantitative study with expert Nepalese potters
Source: PLoS One. 2020 Oct 1;15(10):e0239139. doi: 10.1371/journal.pone.0239139 (PMC7529208; doi:10.1371/journal.pone.0239139)
Supplement: S1 Data — (ZIP) [file pone.0239139.s007.zip › Data/Hands-Position_RawData_Boris_Sequences/Ram_Money-Bank-1.xlsx]

## Sheet: Aggregated events
Observation id	Observation date	Media file	Total length	FPS	Shape	Subject	Behavior	Behavioral category	Modifiers	Behavior type	Start (s)	Stop (s)	Duration (s)	Comment start	Comment stop
Ram_Money-Bank_1	2019-02-11 19:46:57	C:/Users/gando/Documents/Films_Nepal/20140622_Ram_MoneyBank_1-5.MP4	293.590	29.97	Money-bank	Ram	0	Other action		STATE	60.246	62.126	1.880
Ram_Money-Bank_1	2019-02-11 19:46:57	C:/Users/gando/Documents/Films_Nepal/20140622_Ram_MoneyBank_1-5.MP4	293.590	29.97	Money-bank	Ram	1	Hand Position		STATE	62.127	63.629	1.502
Ram_Money-Bank_1	2019-02-11 19:46:57	C:/Users/gando/Documents/Films_Nepal/20140622_Ram_MoneyBank_1-5.MP4	293.590	29.97	Money-bank	Ram	2	Hand Position		STATE	63.630	64.627	0.997
Ram_Money-Bank_1	2019-02-11 19:46:57	C:/Users/gando/Documents/Films_Nepal/20140622_Ram_MoneyBank_1-5.MP4	293.590	29.97	Money-bank	Ram	3	Hand Position		STATE	64.880	66.631	1.751
Ram_Money-Bank_1	2019-02-11 19:46:57	C:/Users/gando/Documents/Films_Nepal/20140622_Ram_MoneyBank_1-5.MP4	293.590	29.97	Money-bank	Ram	0	Other action		STATE	66.632	67.635	1.003
Ram_Money-Bank_1	2019-02-11 19:46:57	C:/Users/gando/Documents/Films_Nepal/20140622_Ram_MoneyBank_1-5.MP4	293.590	29.97	Money-bank	Ram	86	Hand Position		STATE	67.636	71.881	4.245
Ram_Money-Bank_1	2019-02-11 19:46:57	C:/Users/gando/Documents/Films_Nepal/20140622_Ram_MoneyBank_1-5.MP4	293.590	29.97	Money-bank	Ram	88	Hand Position		STATE	71.882	74.388	2.506
Ram_Money-Bank_1	2019-02-11 19:46:57	C:/Users/gando/Documents/Films_Nepal/20140622_Ram_MoneyBank_1-5.MP4	293.590	29.97	Money-bank	Ram	0	Other action		STATE	74.389	76.137	1.748
Ram_Money-Bank_1	2019-02-11 19:46:57	C:/Users/gando/Documents/Films_Nepal/20140622_Ram_MoneyBank_1-5.MP4	293.590	29.97	Money-bank	Ram	86	Hand Position		STATE	76.138	83.139	7.001
Ram_Money-Bank_1	2019-02-11 19:46:57	C:/Users/gando/Documents/Films_Nepal/20140622_Ram_MoneyBank_1-5.MP4	293.590	29.97	Money-bank	Ram	88	Hand Position		STATE	83.140	84.641	1.501
Ram_Money-Bank_1	2019-02-11 19:46:57	C:/Users/gando/Documents/Films_Nepal/20140622_Ram_MoneyBank_1-5.MP4	293.590	29.97	Money-bank	Ram	8	Hand Position		STATE	84.642	90.893	6.251
Ram_Money-Bank_1	2019-02-11 19:46:57	C:/Users/gando/Documents/Films_Nepal/20140622_Ram_MoneyBank_1-5.MP4	293.590	29.97	Money-bank	Ram	86	Hand Position		STATE	90.894	94.642	3.748
Ram_Money-Bank_1	2019-02-11 19:46:57	C:/Users/gando/Documents/Films_Nepal/20140622_Ram_MoneyBank_1-5.MP4	293.590	29.97	Money-bank	Ram	85	Hand Position		STATE	94.643	96.395	1.752
Ram_Money-Bank_1	2019-02-11 19:46:57	C:/Users/gando/Documents/Films_Nepal/20140622_Ram_MoneyBank_1-5.MP4	293.590	29.97	Money-bank	Ram	11	Hand Position		STATE	96.396	98.642	2.246
Ram_Money-Bank_1	2019-02-11 19:46:57	C:/Users/gando/Documents/Films_Nepal/20140622_Ram_MoneyBank_1-5.MP4	293.590	29.97	Money-bank	Ram	92	Hand Position		STATE	98.643	102.396	3.753
Ram_Money-Bank_1	2019-02-11 19:46:57	C:/Users/gando/Documents/Films_Nepal/20140622_Ram_MoneyBank_1-5.MP4	293.590	29.97	Money-bank	Ram	98	Hand Position		STATE	102.397	106.416	4.019
Ram_Money-Bank_1	2019-02-11 19:46:57	C:/Users/gando/Documents/Films_Nepal/20140622_Ram_MoneyBank_1-5.MP4	293.590	29.97	Money-bank	Ram	0	Other action		STATE	106.417	107.673	1.256
Ram_Money-Bank_1	2019-02-11 19:46:57	C:/Users/gando/Documents/Films_Nepal/20140622_Ram_MoneyBank_1-5.MP4	293.590	29.97	Money-bank	Ram	10	Hand Position		STATE	107.674	110.174	2.500
Ram_Money-Bank_1	2019-02-11 19:46:57	C:/Users/gando/Documents/Films_Nepal/20140622_Ram_MoneyBank_1-5.MP4	293.590	29.97	Money-bank	Ram	80	Hand Position		STATE	110.175	111.176	1.001
Ram_Money-Bank_1	2019-02-11 19:46:57	C:/Users/gando/Documents/Films_Nepal/20140622_Ram_MoneyBank_1-5.MP4	293.590	29.97	Money-bank	Ram	0	Other action		STATE	111.177	111.678	0.501
