# Supplementary material for: Assessing the influence of culture on craft skills: A quantitative study with expert Nepalese potters
Source: PLoS One. 2020 Oct 1;15(10):e0239139. doi: 10.1371/journal.pone.0239139 (PMC7529208; doi:10.1371/journal.pone.0239139)
Supplement: S1 Data — (ZIP) [file pone.0239139.s007.zip › Data/Hands-Position_RawData_Boris_Sequences/Ram_Money-Bank-2-3-4.xlsx]

## Sheet: Aggregated events
Observation id	Observation date	Media file	Total length	FPS	Shape	Subject	Behavior	Behavioral category	Modifiers	Behavior type	Start (s)	Stop (s)	Duration (s)	Comment start	Comment stop
Ram_Money-Bank_2	2019-02-12 09:27:04	C:/Users/gando/Documents/Films_Nepal/20140622_Ram_MoneyBank_1-5.MP4	293.590	29.97	Money-bank	Ram	0	Other action		STATE	121.187	125.182	3.995
Ram_Money-Bank_2	2019-02-12 09:27:04	C:/Users/gando/Documents/Films_Nepal/20140622_Ram_MoneyBank_1-5.MP4	293.590	29.97	Money-bank	Ram	1	Hand Position		STATE	125.183	127.431	2.248
Ram_Money-Bank_2	2019-02-12 09:27:04	C:/Users/gando/Documents/Films_Nepal/20140622_Ram_MoneyBank_1-5.MP4	293.590	29.97	Money-bank	Ram	2	Hand Position		STATE	127.432	128.681	1.249
Ram_Money-Bank_2	2019-02-12 09:27:04	C:/Users/gando/Documents/Films_Nepal/20140622_Ram_MoneyBank_1-5.MP4	293.590	29.97	Money-bank	Ram	3	Hand Position		STATE	128.682	131.178	2.496
Ram_Money-Bank_2	2019-02-12 09:27:04	C:/Users/gando/Documents/Films_Nepal/20140622_Ram_MoneyBank_1-5.MP4	293.590	29.97	Money-bank	Ram	0	Other action		STATE	131.179	132.430	1.251
Ram_Money-Bank_2	2019-02-12 09:27:04	C:/Users/gando/Documents/Films_Nepal/20140622_Ram_MoneyBank_1-5.MP4	293.590	29.97	Money-bank	Ram	86	Hand Position		STATE	132.431	137.431	5.000
Ram_Money-Bank_2	2019-02-12 09:27:04	C:/Users/gando/Documents/Films_Nepal/20140622_Ram_MoneyBank_1-5.MP4	293.590	29.97	Money-bank	Ram	88	Hand Position		STATE	137.432	139.180	1.748
Ram_Money-Bank_2	2019-02-12 09:27:04	C:/Users/gando/Documents/Films_Nepal/20140622_Ram_MoneyBank_1-5.MP4	293.590	29.97	Money-bank	Ram	0	Other action		STATE	139.181	140.679	1.498
Ram_Money-Bank_2	2019-02-12 09:27:04	C:/Users/gando/Documents/Films_Nepal/20140622_Ram_MoneyBank_1-5.MP4	293.590	29.97	Money-bank	Ram	86	Hand Position		STATE	140.680	147.430	6.750
Ram_Money-Bank_2	2019-02-12 09:27:04	C:/Users/gando/Documents/Films_Nepal/20140622_Ram_MoneyBank_1-5.MP4	293.590	29.97	Money-bank	Ram	40	Hand Position		STATE	147.431	148.217	0.786
Ram_Money-Bank_2	2019-02-12 09:27:04	C:/Users/gando/Documents/Films_Nepal/20140622_Ram_MoneyBank_1-5.MP4	293.590	29.97	Money-bank	Ram	8	Hand Position		STATE	148.218	154.965	6.747
Ram_Money-Bank_2	2019-02-12 09:27:04	C:/Users/gando/Documents/Films_Nepal/20140622_Ram_MoneyBank_1-5.MP4	293.590	29.97	Money-bank	Ram	86	Hand Position		STATE	154.966	158.717	3.751
Ram_Money-Bank_2	2019-02-12 09:27:04	C:/Users/gando/Documents/Films_Nepal/20140622_Ram_MoneyBank_1-5.MP4	293.590	29.97	Money-bank	Ram	85	Hand Position		STATE	158.718	159.977	1.259
Ram_Money-Bank_2	2019-02-12 09:27:04	C:/Users/gando/Documents/Films_Nepal/20140622_Ram_MoneyBank_1-5.MP4	293.590	29.97	Money-bank	Ram	0	Other action		STATE	159.978	160.727	0.749
Ram_Money-Bank_2	2019-02-12 09:27:04	C:/Users/gando/Documents/Films_Nepal/20140622_Ram_MoneyBank_1-5.MP4	293.590	29.97	Money-bank	Ram	11	Hand Position		STATE	160.728	162.976	2.248
Ram_Money-Bank_2	2019-02-12 09:27:04	C:/Users/gando/Documents/Films_Nepal/20140622_Ram_MoneyBank_1-5.MP4	293.590	29.97	Money-bank	Ram	92	Hand Position		STATE	162.977	166.484	3.507
Ram_Money-Bank_2	2019-02-12 09:27:04	C:/Users/gando/Documents/Films_Nepal/20140622_Ram_MoneyBank_1-5.MP4	293.590	29.97	Money-bank	Ram	98	Hand Position		STATE	166.485	171.229	4.744
Ram_Money-Bank_2	2019-02-12 09:27:04	C:/Users/gando/Documents/Films_Nepal/20140622_Ram_MoneyBank_1-5.MP4	293.590	29.97	Money-bank	Ram	0	Other action		STATE	171.230	172.231	1.001
Ram_Money-Bank_2	2019-02-12 09:27:04	C:/Users/gando/Documents/Films_Nepal/20140622_Ram_MoneyBank_1-5.MP4	293.590	29.97	Money-bank	Ram	10	Hand Position		STATE	172.232	173.731	1.499
Ram_Money-Bank_2	2019-02-12 09:27:04	C:/Users/gando/Documents/Films_Nepal/20140622_Ram_MoneyBank_1-5.MP4	293.590	29.97	Money-bank	Ram	80	Hand Position		STATE	173.732	174.729	0.997
Ram_Money-Bank_2	2019-02-12 09:27:04	C:/Users/gando/Documents/Films_Nepal/20140622_Ram_MoneyBank_1-5.MP4	293.590	29.97	Money-bank	Ram	0	Other action		STATE	174.730	175.230	0.500
Ram_Money-Bank_3	2019-02-12 13:00:58	C:/Users/gando/Documents/Films_Nepal/20140622_Ram_MoneyBank_1-5.MP4	293.590	29.97	Money-bank	Ram	0	Other action		STATE	178.996	181.742	2.746
Ram_Money-Bank_3	2019-02-12 13:00:58	C:/Users/gando/Documents/Films_Nepal/20140622_Ram_MoneyBank_1-5.MP4	293.590	29.97	Money-bank	Ram	1	Hand Position		STATE	181.743	182.745	1.002
Ram_Money-Bank_3	2019-02-12 13:00:58	C:/Users/gando/Documents/Films_Nepal/20140622_Ram_MoneyBank_1-5.MP4	293.590	29.97	Money-bank	Ram	2	Hand Position		STATE	182.746	183.743	0.997
Ram_Money-Bank_3	2019-02-12 13:00:58	C:/Users/gando/Documents/Films_Nepal/20140622_Ram_MoneyBank_1-5.MP4	293.590	29.97	Money-bank	Ram	3	Hand Position		STATE	183.744	185.742	1.998
Ram_Money-Bank_3	2019-02-12 13:00:58	C:/Users/gando/Documents/Films_Nepal/20140622_Ram_MoneyBank_1-5.MP4	293.590	29.97	Money-bank	Ram	0	Other action		STATE	185.743	186.741	0.998
Ram_Money-Bank_3	2019-02-12 13:00:58	C:/Users/gando/Documents/Films_Nepal/20140622_Ram_MoneyBank_1-5.MP4	293.590	29.97	Money-bank	Ram	86	Hand Position		STATE	186.742	191.242	4.500
Ram_Money-Bank_3	2019-02-12 13:00:58	C:/Users/gando/Documents/Films_Nepal/20140622_Ram_MoneyBank_1-5.MP4	293.590	29.97	Money-bank	Ram	88	Hand Position		STATE	191.243	192.992	1.749
Ram_Money-Bank_3	2019-02-12 13:00:58	C:/Users/gando/Documents/Films_Nepal/20140622_Ram_MoneyBank_1-5.MP4	293.590	29.97	Money-bank	Ram	0	Other action		STATE	192.993	194.494	1.501
Ram_Money-Bank_3	2019-02-12 13:00:58	C:/Users/gando/Documents/Films_Nepal/20140622_Ram_MoneyBank_1-5.MP4	293.590	29.97	Money-bank	Ram	86	Hand Position		STATE	194.495	201.518	7.023
Ram_Money-Bank_3	2019-02-12 13:00:58	C:/Users/gando/Documents/Films_Nepal/20140622_Ram_MoneyBank_1-5.MP4	293.590	29.97	Money-bank	Ram	85	Hand Position		STATE	201.519	202.516	0.997
Ram_Money-Bank_3	2019-02-12 13:00:58	C:/Users/gando/Documents/Films_Nepal/20140622_Ram_MoneyBank_1-5.MP4	293.590	29.97	Money-bank	Ram	0	Other action		STATE	202.517	203.020	0.503
Ram_Money-Bank_3	2019-02-12 13:00:58	C:/Users/gando/Documents/Films_Nepal/20140622_Ram_MoneyBank_1-5.MP4	293.590	29.97	Money-bank	Ram	88	Hand Position		STATE	203.021	204.019	0.998
Ram_Money-Bank_3	2019-02-12 13:00:58	C:/Users/gando/Documents/Films_Nepal/20140622_Ram_MoneyBank_1-5.MP4	293.590	29.97	Money-bank	Ram	8	Hand Position		STATE	204.020	210.023	6.003
Ram_Money-Bank_3	2019-02-12 13:00:58	C:/Users/gando/Documents/Films_Nepal/20140622_Ram_MoneyBank_1-5.MP4	293.590	29.97	Money-bank	Ram	86	Hand Position		STATE	210.024	214.025	4.001
Ram_Money-Bank_3	2019-02-12 13:00:58	C:/Users/gando/Documents/Films_Nepal/20140622_Ram_MoneyBank_1-5.MP4	293.590	29.97	Money-bank	Ram	85	Hand Position		STATE	214.026	214.779	0.753
Ram_Money-Bank_3	2019-02-12 13:00:58	C:/Users/gando/Documents/Films_Nepal/20140622_Ram_MoneyBank_1-5.MP4	293.590	29.97	Money-bank	Ram	0	Other action		STATE	214.780	216.270	1.490
Ram_Money-Bank_3	2019-02-12 13:00:58	C:/Users/gando/Documents/Films_Nepal/20140622_Ram_MoneyBank_1-5.MP4	293.590	29.97	Money-bank	Ram	11	Hand Position		STATE	216.271	217.784	1.513
Ram_Money-Bank_3	2019-02-12 13:00:58	C:/Users/gando/Documents/Films_Nepal/20140622_Ram_MoneyBank_1-5.MP4	293.590	29.97	Money-bank	Ram	92	Hand Position		STATE	217.785	220.784	2.999
Ram_Money-Bank_3	2019-02-12 13:00:58	C:/Users/gando/Documents/Films_Nepal/20140622_Ram_MoneyBank_1-5.MP4	293.590	29.97	Money-bank	Ram	98	Hand Position		STATE	220.785	225.782	4.997
Ram_Money-Bank_3	2019-02-12 13:00:58	C:/Users/gando/Documents/Films_Nepal/20140622_Ram_MoneyBank_1-5.MP4	293.590	29.97	Money-bank	Ram	0	Other action		STATE	225.783	226.543	0.760
Ram_Money-Bank_3	2019-02-12 13:00:58	C:/Users/gando/Documents/Films_Nepal/20140622_Ram_MoneyBank_1-5.MP4	293.590	29.97	Money-bank	Ram	10	Hand Position		STATE	226.544	229.042	2.498
Ram_Money-Bank_3	2019-02-12 13:00:58	C:/Users/gando/Documents/Films_Nepal/20140622_Ram_MoneyBank_1-5.MP4	293.590	29.97	Money-bank	Ram	80	Hand Position		STATE	229.043	229.799	0.756
Ram_Money-Bank_3	2019-02-12 13:00:58	C:/Users/gando/Documents/Films_Nepal/20140622_Ram_MoneyBank_1-5.MP4	293.590	29.97	Money-bank	Ram	0	Other action		STATE	229.800	230.547	0.747
Ram_Money-Bank_4	2019-02-12 14:51:20	C:/Users/gando/Documents/Films_Nepal/20140622_Ram_MoneyBank_1-5.MP4	293.590	29.97	Money-bank	Ram	0	Other action		STATE	235.072	237.548	2.476
Ram_Money-Bank_4	2019-02-12 14:51:20	C:/Users/gando/Documents/Films_Nepal/20140622_Ram_MoneyBank_1-5.MP4	293.590	29.97	Money-bank	Ram	1	Hand Position		STATE	237.549	240.048	2.499
Ram_Money-Bank_4	2019-02-12 14:51:20	C:/Users/gando/Documents/Films_Nepal/20140622_Ram_MoneyBank_1-5.MP4	293.590	29.97	Money-bank	Ram	2	Hand Position		STATE	240.049	241.550	1.501
Ram_Money-Bank_4	2019-02-12 14:51:20	C:/Users/gando/Documents/Films_Nepal/20140622_Ram_MoneyBank_1-5.MP4	293.590	29.97	Money-bank	Ram	3	Hand Position		STATE	241.551	243.550	1.999
Ram_Money-Bank_4	2019-02-12 14:51:20	C:/Users/gando/Documents/Films_Nepal/20140622_Ram_MoneyBank_1-5.MP4	293.590	29.97	Money-bank	Ram	0	Other action		STATE	243.551	244.560	1.009
Ram_Money-Bank_4	2019-02-12 14:51:20	C:/Users/gando/Documents/Films_Nepal/20140622_Ram_MoneyBank_1-5.MP4	293.590	29.97	Money-bank	Ram	86	Hand Position		STATE	244.561	249.311	4.750
Ram_Money-Bank_4	2019-02-12 14:51:20	C:/Users/gando/Documents/Films_Nepal/20140622_Ram_MoneyBank_1-5.MP4	293.590	29.97	Money-bank	Ram	88	Hand Position		STATE	249.312	251.058	1.746
Ram_Money-Bank_4	2019-02-12 14:51:20	C:/Users/gando/Documents/Films_Nepal/20140622_Ram_MoneyBank_1-5.MP4	293.590	29.97	Money-bank	Ram	0	Other action		STATE	251.059	252.560	1.501
Ram_Money-Bank_4	2019-02-12 14:51:20	C:/Users/gando/Documents/Films_Nepal/20140622_Ram_MoneyBank_1-5.MP4	293.590	29.97	Money-bank	Ram	86	Hand Position		STATE	252.561	259.562	7.001
Ram_Money-Bank_4	2019-02-12 14:51:20	C:/Users/gando/Documents/Films_Nepal/20140622_Ram_MoneyBank_1-5.MP4	293.590	29.97	Money-bank	Ram	8	Hand Position		STATE	259.563	266.326	6.763
Ram_Money-Bank_4	2019-02-12 14:51:20	C:/Users/gando/Documents/Films_Nepal/20140622_Ram_MoneyBank_1-5.MP4	293.590	29.97	Money-bank	Ram	86	Hand Position		STATE	266.327	271.327	5.000
Ram_Money-Bank_4	2019-02-12 14:51:20	C:/Users/gando/Documents/Films_Nepal/20140622_Ram_MoneyBank_1-5.MP4	293.590	29.97	Money-bank	Ram	85	Hand Position		STATE	271.328	272.077	0.749
Ram_Money-Bank_4	2019-02-12 14:51:20	C:/Users/gando/Documents/Films_Nepal/20140622_Ram_MoneyBank_1-5.MP4	293.590	29.97	Money-bank	Ram	0	Other action		STATE	272.078	273.327	1.249
Ram_Money-Bank_4	2019-02-12 14:51:20	C:/Users/gando/Documents/Films_Nepal/20140622_Ram_MoneyBank_1-5.MP4	293.590	29.97	Money-bank	Ram	11	Hand Position		STATE	273.328	275.827	2.499
Ram_Money-Bank_4	2019-02-12 14:51:20	C:/Users/gando/Documents/Films_Nepal/20140622_Ram_MoneyBank_1-5.MP4	293.590	29.97	Money-bank	Ram	92	Hand Position		STATE	275.828	279.326	3.498
Ram_Money-Bank_4	2019-02-12 14:51:20	C:/Users/gando/Documents/Films_Nepal/20140622_Ram_MoneyBank_1-5.MP4	293.590	29.97	Money-bank	Ram	98	Hand Position		STATE	279.327	284.826	5.499
Ram_Money-Bank_4	2019-02-12 14:51:20	C:/Users/gando/Documents/Films_Nepal/20140622_Ram_MoneyBank_1-5.MP4	293.590	29.97	Money-bank	Ram	0	Other action		STATE	284.827	285.825	0.998
Ram_Money-Bank_4	2019-02-12 14:51:20	C:/Users/gando/Documents/Films_Nepal/20140622_Ram_MoneyBank_1-5.MP4	293.590	29.97	Money-bank	Ram	10	Hand Position		STATE	285.826	287.826	2.000
Ram_Money-Bank_4	2019-02-12 14:51:20	C:/Users/gando/Documents/Films_Nepal/20140622_Ram_MoneyBank_1-5.MP4	293.590	29.97	Money-bank	Ram	80	Hand Position		STATE	287.827	289.075	1.248
Ram_Money-Bank_4	2019-02-12 14:51:20	C:/Users/gando/Documents/Films_Nepal/20140622_Ram_MoneyBank_1-5.MP4	293.590	29.97	Money-bank	Ram	0	Other action		STATE	289.076	289.326	0.250
