# Supplementary material for: Assessing the influence of culture on craft skills: A quantitative study with expert Nepalese potters
Source: PLoS One. 2020 Oct 1;15(10):e0239139. doi: 10.1371/journal.pone.0239139 (PMC7529208; doi:10.1371/journal.pone.0239139)
Supplement: S1 Data — (ZIP) [file pone.0239139.s007.zip › Data/Hands-Position_RawData_Boris_Sequences/Ram_Money-Bank-5.xlsx]

## Sheet: Aggregated events
Observation id	Observation date	Media file	Total length	FPS	Shape	Subject	Behavior	Behavioral category	Modifiers	Behavior type	Start (s)	Stop (s)	Duration (s)	Comment start	Comment stop
Ram_Money-Bank_5	2019-02-12 14:59:18	C:/Users/gando/Documents/Films_Nepal/20140625_Ram_MoneyBank_Angle2.MP4	66.300	29.97	Money-bank	Ram	0	Other action		STATE	0.356	0.603	0.247
Ram_Money-Bank_5	2019-02-12 14:59:18	C:/Users/gando/Documents/Films_Nepal/20140625_Ram_MoneyBank_Angle2.MP4	66.300	29.97	Money-bank	Ram	1	Hand Position		STATE	0.604	1.850	1.246
Ram_Money-Bank_5	2019-02-12 14:59:18	C:/Users/gando/Documents/Films_Nepal/20140625_Ram_MoneyBank_Angle2.MP4	66.300	29.97	Money-bank	Ram	2	Hand Position		STATE	1.851	3.102	1.251
Ram_Money-Bank_5	2019-02-12 14:59:18	C:/Users/gando/Documents/Films_Nepal/20140625_Ram_MoneyBank_Angle2.MP4	66.300	29.97	Money-bank	Ram	3	Hand Position		STATE	3.103	5.103	2.000
Ram_Money-Bank_5	2019-02-12 14:59:18	C:/Users/gando/Documents/Films_Nepal/20140625_Ram_MoneyBank_Angle2.MP4	66.300	29.97	Money-bank	Ram	0	Other action		STATE	5.104	6.100	0.996
Ram_Money-Bank_5	2019-02-12 14:59:18	C:/Users/gando/Documents/Films_Nepal/20140625_Ram_MoneyBank_Angle2.MP4	66.300	29.97	Money-bank	Ram	86	Hand Position		STATE	6.101	10.352	4.251
Ram_Money-Bank_5	2019-02-12 14:59:18	C:/Users/gando/Documents/Films_Nepal/20140625_Ram_MoneyBank_Angle2.MP4	66.300	29.97	Money-bank	Ram	88	Hand Position		STATE	10.353	12.352	1.999
Ram_Money-Bank_5	2019-02-12 14:59:18	C:/Users/gando/Documents/Films_Nepal/20140625_Ram_MoneyBank_Angle2.MP4	66.300	29.97	Money-bank	Ram	0	Other action		STATE	12.353	14.104	1.751
Ram_Money-Bank_5	2019-02-12 14:59:18	C:/Users/gando/Documents/Films_Nepal/20140625_Ram_MoneyBank_Angle2.MP4	66.300	29.97	Money-bank	Ram	86	Hand Position		STATE	14.105	21.852	7.747
Ram_Money-Bank_5	2019-02-12 14:59:18	C:/Users/gando/Documents/Films_Nepal/20140625_Ram_MoneyBank_Angle2.MP4	66.300	29.97	Money-bank	Ram	85	Hand Position		STATE	21.853	22.851	0.998
Ram_Money-Bank_5	2019-02-12 14:59:18	C:/Users/gando/Documents/Films_Nepal/20140625_Ram_MoneyBank_Angle2.MP4	66.300	29.97	Money-bank	Ram	8	Hand Position		STATE	22.852	30.841	7.989
Ram_Money-Bank_5	2019-02-12 14:59:18	C:/Users/gando/Documents/Films_Nepal/20140625_Ram_MoneyBank_Angle2.MP4	66.300	29.97	Money-bank	Ram	86	Hand Position		STATE	30.842	37.341	6.499
Ram_Money-Bank_5	2019-02-12 14:59:18	C:/Users/gando/Documents/Films_Nepal/20140625_Ram_MoneyBank_Angle2.MP4	66.300	29.97	Money-bank	Ram	85	Hand Position		STATE	37.342	38.091	0.749
Ram_Money-Bank_5	2019-02-12 14:59:18	C:/Users/gando/Documents/Films_Nepal/20140625_Ram_MoneyBank_Angle2.MP4	66.300	29.97	Money-bank	Ram	0	Other action		STATE	38.092	39.339	1.247
Ram_Money-Bank_5	2019-02-12 14:59:18	C:/Users/gando/Documents/Films_Nepal/20140625_Ram_MoneyBank_Angle2.MP4	66.300	29.97	Money-bank	Ram	11	Hand Position		STATE	39.340	42.841	3.501
Ram_Money-Bank_5	2019-02-12 14:59:18	C:/Users/gando/Documents/Films_Nepal/20140625_Ram_MoneyBank_Angle2.MP4	66.300	29.97	Money-bank	Ram	92	Hand Position		STATE	42.842	48.340	5.498
Ram_Money-Bank_5	2019-02-12 14:59:18	C:/Users/gando/Documents/Films_Nepal/20140625_Ram_MoneyBank_Angle2.MP4	66.300	29.97	Money-bank	Ram	98	Hand Position		STATE	48.341	56.594	8.253
Ram_Money-Bank_5	2019-02-12 14:59:18	C:/Users/gando/Documents/Films_Nepal/20140625_Ram_MoneyBank_Angle2.MP4	66.300	29.97	Money-bank	Ram	0	Other action		STATE	56.595	57.591	0.996
Ram_Money-Bank_5	2019-02-12 14:59:18	C:/Users/gando/Documents/Films_Nepal/20140625_Ram_MoneyBank_Angle2.MP4	66.300	29.97	Money-bank	Ram	10	Hand Position		STATE	57.592	60.629	3.037
Ram_Money-Bank_5	2019-02-12 14:59:18	C:/Users/gando/Documents/Films_Nepal/20140625_Ram_MoneyBank_Angle2.MP4	66.300	29.97	Money-bank	Ram	80	Hand Position		STATE	60.630	62.628	1.998
Ram_Money-Bank_5	2019-02-12 14:59:18	C:/Users/gando/Documents/Films_Nepal/20140625_Ram_MoneyBank_Angle2.MP4	66.300	29.97	Money-bank	Ram	0	Other action		STATE	62.629	63.132	0.503
