# Supplementary material for: Assessing the influence of culture on craft skills: A quantitative study with expert Nepalese potters
Source: PLoS One. 2020 Oct 1;15(10):e0239139. doi: 10.1371/journal.pone.0239139 (PMC7529208; doi:10.1371/journal.pone.0239139)
Supplement: S1 Data — (ZIP) [file pone.0239139.s007.zip › Data/Hands-Position_RawData_Boris_Sequences/San_Anchora.xlsx]

## Sheet: Aggregated events
Observation id	Observation date	Media file	Total length	FPS	Shape	Subject	Behavior	Behavioral category	Modifiers	Behavior type	Start (s)	Stop (s)	Duration (s)	Comment start	Comment stop
San_Anchora_1	2018-12-11 20:03:10	20140622_San_Anchora_1-5.MP4	144.910	29.97	Anchora	San	0	Other action		STATE	0.000	0.111	0.111
San_Anchora_1	2018-12-11 20:03:10	20140622_San_Anchora_1-5.MP4	144.910	29.97	Anchora	San	1	Hand Position		STATE	0.112	3.102	2.990
San_Anchora_1	2018-12-11 20:03:10	20140622_San_Anchora_1-5.MP4	144.910	29.97	Anchora	San	0	Other action		STATE	3.103	5.099	1.996
San_Anchora_1	2018-12-11 20:03:10	20140622_San_Anchora_1-5.MP4	144.910	29.97	Anchora	San	1	Hand Position		STATE	5.100	8.324	3.224
San_Anchora_1	2018-12-11 20:03:10	20140622_San_Anchora_1-5.MP4	144.910	29.97	Anchora	San	2	Hand Position		STATE	8.325	9.352	1.027
San_Anchora_1	2018-12-11 20:03:10	20140622_San_Anchora_1-5.MP4	144.910	29.97	Anchora	San	3	Hand Position		STATE	9.353	10.100	0.747
San_Anchora_1	2018-12-11 20:03:10	20140622_San_Anchora_1-5.MP4	144.910	29.97	Anchora	San	85	Hand Position		STATE	10.101	11.601	1.500
San_Anchora_1	2018-12-11 20:03:10	20140622_San_Anchora_1-5.MP4	144.910	29.97	Anchora	San	86	Hand Position		STATE	11.602	17.101	5.499
San_Anchora_1	2018-12-11 20:03:10	20140622_San_Anchora_1-5.MP4	144.910	29.97	Anchora	San	88	Hand Position		STATE	17.102	19.100	1.998
San_Anchora_1	2018-12-11 20:03:10	20140622_San_Anchora_1-5.MP4	144.910	29.97	Anchora	San	70	Hand Position		STATE	19.101	21.587	2.486
San_Anchora_1	2018-12-11 20:03:10	20140622_San_Anchora_1-5.MP4	144.910	29.97	Anchora	San	8	Hand Position		STATE	21.588	26.600	5.012
San_Anchora_1	2018-12-11 20:03:10	20140622_San_Anchora_1-5.MP4	144.910	29.97	Anchora	San	86	Hand Position		STATE	26.601	28.849	2.248
San_Anchora_1	2018-12-11 20:03:10	20140622_San_Anchora_1-5.MP4	144.910	29.97	Anchora	San	85	Hand Position		STATE	28.850	31.352	2.502
San_Anchora_1	2018-12-11 20:03:10	20140622_San_Anchora_1-5.MP4	144.910	29.97	Anchora	San	11	Hand Position		STATE	31.353	33.599	2.246
San_Anchora_1	2018-12-11 20:03:10	20140622_San_Anchora_1-5.MP4	144.910	29.97	Anchora	San	85	Hand Position		STATE	33.600	34.101	0.501
San_Anchora_1	2018-12-11 20:03:10	20140622_San_Anchora_1-5.MP4	144.910	29.97	Anchora	San	0	Other action		STATE	34.102	34.601	0.499
San_Anchora_2	2019-02-06 19:40:31	C:/Users/gando/Documents/Films_Nepal/20140622_San_Anchora_1-5.MP4	144.910	29.97	Anchora	San	0	Other action		STATE	37.602	39.609	2.007
San_Anchora_2	2019-02-06 19:40:31	C:/Users/gando/Documents/Films_Nepal/20140622_San_Anchora_1-5.MP4	144.910	29.97	Anchora	San	86	Hand Position		STATE	39.610	45.611	6.001
San_Anchora_2	2019-02-06 19:40:31	C:/Users/gando/Documents/Films_Nepal/20140622_San_Anchora_1-5.MP4	144.910	29.97	Anchora	San	88	Hand Position		STATE	45.612	47.112	1.500
San_Anchora_2	2019-02-06 19:40:31	C:/Users/gando/Documents/Films_Nepal/20140622_San_Anchora_1-5.MP4	144.910	29.97	Anchora	San	70	Hand Position		STATE	47.113	49.613	2.500
San_Anchora_2	2019-02-06 19:40:31	C:/Users/gando/Documents/Films_Nepal/20140622_San_Anchora_1-5.MP4	144.910	29.97	Anchora	San	8	Hand Position		STATE	49.614	54.863	5.249
San_Anchora_2	2019-02-06 19:40:31	C:/Users/gando/Documents/Films_Nepal/20140622_San_Anchora_1-5.MP4	144.910	29.97	Anchora	San	86	Hand Position		STATE	54.864	56.863	1.999
San_Anchora_2	2019-02-06 19:40:31	C:/Users/gando/Documents/Films_Nepal/20140622_San_Anchora_1-5.MP4	144.910	29.97	Anchora	San	85	Hand Position		STATE	56.864	58.866	2.002
San_Anchora_2	2019-02-06 19:40:31	C:/Users/gando/Documents/Films_Nepal/20140622_San_Anchora_1-5.MP4	144.910	29.97	Anchora	San	11	Hand Position		STATE	58.867	61.863	2.996
San_Anchora_2	2019-02-06 19:40:31	C:/Users/gando/Documents/Films_Nepal/20140622_San_Anchora_1-5.MP4	144.910	29.97	Anchora	San	85	Hand Position		STATE	61.864	62.363	0.499
San_Anchora_2	2019-02-06 19:40:31	C:/Users/gando/Documents/Films_Nepal/20140622_San_Anchora_1-5.MP4	144.910	29.97	Anchora	San	0	Other action		STATE	62.364	62.864	0.500
San_Anchora_3	2019-02-06 19:49:12	C:/Users/gando/Documents/Films_Nepal/20140622_San_Anchora_1-5.MP4	144.910	29.97	Anchora	San	0	Other action		STATE	65.880	68.131	2.251
San_Anchora_3	2019-02-06 19:49:12	C:/Users/gando/Documents/Films_Nepal/20140622_San_Anchora_1-5.MP4	144.910	29.97	Anchora	San	1	Hand Position		STATE	68.132	68.634	0.502
San_Anchora_3	2019-02-06 19:49:12	C:/Users/gando/Documents/Films_Nepal/20140622_San_Anchora_1-5.MP4	144.910	29.97	Anchora	San	2	Hand Position		STATE	68.635	69.385	0.750
San_Anchora_3	2019-02-06 19:49:12	C:/Users/gando/Documents/Films_Nepal/20140622_San_Anchora_1-5.MP4	144.910	29.97	Anchora	San	3	Hand Position		STATE	69.386	70.135	0.749
San_Anchora_3	2019-02-06 19:49:12	C:/Users/gando/Documents/Films_Nepal/20140622_San_Anchora_1-5.MP4	144.910	29.97	Anchora	San	85	Hand Position		STATE	70.136	71.135	0.999
San_Anchora_3	2019-02-06 19:49:12	C:/Users/gando/Documents/Films_Nepal/20140622_San_Anchora_1-5.MP4	144.910	29.97	Anchora	San	86	Hand Position		STATE	71.136	75.634	4.498
San_Anchora_3	2019-02-06 19:49:12	C:/Users/gando/Documents/Films_Nepal/20140622_San_Anchora_1-5.MP4	144.910	29.97	Anchora	San	88	Hand Position		STATE	75.635	76.885	1.250
San_Anchora_3	2019-02-06 19:49:12	C:/Users/gando/Documents/Films_Nepal/20140622_San_Anchora_1-5.MP4	144.910	29.97	Anchora	San	70	Hand Position		STATE	76.886	78.884	1.998
San_Anchora_3	2019-02-06 19:49:12	C:/Users/gando/Documents/Films_Nepal/20140622_San_Anchora_1-5.MP4	144.910	29.97	Anchora	San	8	Hand Position		STATE	78.885	82.635	3.750
San_Anchora_3	2019-02-06 19:49:12	C:/Users/gando/Documents/Films_Nepal/20140622_San_Anchora_1-5.MP4	144.910	29.97	Anchora	San	86	Hand Position		STATE	82.636	84.387	1.751
San_Anchora_3	2019-02-06 19:49:12	C:/Users/gando/Documents/Films_Nepal/20140622_San_Anchora_1-5.MP4	144.910	29.97	Anchora	San	85	Hand Position		STATE	84.388	86.137	1.749
San_Anchora_3	2019-02-06 19:49:12	C:/Users/gando/Documents/Films_Nepal/20140622_San_Anchora_1-5.MP4	144.910	29.97	Anchora	San	11	Hand Position		STATE	86.138	88.134	1.996
San_Anchora_3	2019-02-06 19:49:12	C:/Users/gando/Documents/Films_Nepal/20140622_San_Anchora_1-5.MP4	144.910	29.97	Anchora	San	85	Hand Position		STATE	88.135	88.885	0.750
San_Anchora_3	2019-02-06 19:49:12	C:/Users/gando/Documents/Films_Nepal/20140622_San_Anchora_1-5.MP4	144.910	29.97	Anchora	San	0	Other action		STATE	88.886	89.390	0.504
San_Anchora_4	2019-02-06 20:00:06	C:/Users/gando/Documents/Films_Nepal/20140622_San_Anchora_1-5.MP4	144.910	29.97	Anchora	San	0	Other action		STATE	91.414	93.408	1.994
San_Anchora_4	2019-02-06 20:00:06	C:/Users/gando/Documents/Films_Nepal/20140622_San_Anchora_1-5.MP4	144.910	29.97	Anchora	San	86	Hand Position		STATE	93.409	99.163	5.754
San_Anchora_4	2019-02-06 20:00:06	C:/Users/gando/Documents/Films_Nepal/20140622_San_Anchora_1-5.MP4	144.910	29.97	Anchora	San	88	Hand Position		STATE	99.164	100.409	1.245
San_Anchora_4	2019-02-06 20:00:06	C:/Users/gando/Documents/Films_Nepal/20140622_San_Anchora_1-5.MP4	144.910	29.97	Anchora	San	70	Hand Position		STATE	100.410	102.410	2.000
San_Anchora_4	2019-02-06 20:00:06	C:/Users/gando/Documents/Films_Nepal/20140622_San_Anchora_1-5.MP4	144.910	29.97	Anchora	San	8	Hand Position		STATE	102.411	107.411	5.000
San_Anchora_4	2019-02-06 20:00:06	C:/Users/gando/Documents/Films_Nepal/20140622_San_Anchora_1-5.MP4	144.910	29.97	Anchora	San	86	Hand Position		STATE	107.412	109.411	1.999
San_Anchora_4	2019-02-06 20:00:06	C:/Users/gando/Documents/Films_Nepal/20140622_San_Anchora_1-5.MP4	144.910	29.97	Anchora	San	85	Hand Position		STATE	109.412	111.409	1.997
San_Anchora_4	2019-02-06 20:00:06	C:/Users/gando/Documents/Films_Nepal/20140622_San_Anchora_1-5.MP4	144.910	29.97	Anchora	San	11	Hand Position		STATE	111.410	114.161	2.751
San_Anchora_4	2019-02-06 20:00:06	C:/Users/gando/Documents/Films_Nepal/20140622_San_Anchora_1-5.MP4	144.910	29.97	Anchora	San	85	Hand Position		STATE	114.162	114.661	0.499
San_Anchora_4	2019-02-06 20:00:06	C:/Users/gando/Documents/Films_Nepal/20140622_San_Anchora_1-5.MP4	144.910	29.97	Anchora	San	0	Other action		STATE	114.662	115.411	0.749
San_Anchora_5	2019-02-06 20:06:29	C:/Users/gando/Documents/Films_Nepal/20140622_San_Anchora_1-5.MP4	144.910	29.97	Anchora	San	0	Other action		STATE	117.433	119.441	2.008
San_Anchora_5	2019-02-06 20:06:29	C:/Users/gando/Documents/Films_Nepal/20140622_San_Anchora_1-5.MP4	144.910	29.97	Anchora	San	86	Hand Position		STATE	119.442	124.931	5.489
San_Anchora_5	2019-02-06 20:06:29	C:/Users/gando/Documents/Films_Nepal/20140622_San_Anchora_1-5.MP4	144.910	29.97	Anchora	San	88	Hand Position		STATE	124.932	126.184	1.252
San_Anchora_5	2019-02-06 20:06:29	C:/Users/gando/Documents/Films_Nepal/20140622_San_Anchora_1-5.MP4	144.910	29.97	Anchora	San	70	Hand Position		STATE	126.185	128.181	1.996
San_Anchora_5	2019-02-06 20:06:29	C:/Users/gando/Documents/Films_Nepal/20140622_San_Anchora_1-5.MP4	144.910	29.97	Anchora	San	8	Hand Position		STATE	128.182	132.683	4.501
San_Anchora_5	2019-02-06 20:06:29	C:/Users/gando/Documents/Films_Nepal/20140622_San_Anchora_1-5.MP4	144.910	29.97	Anchora	San	86	Hand Position		STATE	132.684	134.434	1.750
San_Anchora_5	2019-02-06 20:06:29	C:/Users/gando/Documents/Films_Nepal/20140622_San_Anchora_1-5.MP4	144.910	29.97	Anchora	San	85	Hand Position		STATE	134.435	135.931	1.496
San_Anchora_5	2019-02-06 20:06:29	C:/Users/gando/Documents/Films_Nepal/20140622_San_Anchora_1-5.MP4	144.910	29.97	Anchora	San	86	Hand Position		STATE	135.932	137.433	1.501
San_Anchora_5	2019-02-06 20:06:29	C:/Users/gando/Documents/Films_Nepal/20140622_San_Anchora_1-5.MP4	144.910	29.97	Anchora	San	85	Hand Position		STATE	137.434	138.935	1.501
San_Anchora_5	2019-02-06 20:06:29	C:/Users/gando/Documents/Films_Nepal/20140622_San_Anchora_1-5.MP4	144.910	29.97	Anchora	San	11	Hand Position		STATE	138.936	141.706	2.770
San_Anchora_5	2019-02-06 20:06:29	C:/Users/gando/Documents/Films_Nepal/20140622_San_Anchora_1-5.MP4	144.910	29.97	Anchora	San	85	Hand Position		STATE	141.707	142.210	0.503
San_Anchora_5	2019-02-06 20:06:29	C:/Users/gando/Documents/Films_Nepal/20140622_San_Anchora_1-5.MP4	144.910	29.97	Anchora	San	0	Other action		STATE	142.211	142.711	0.500
