# Supplementary material for: Assessing the influence of culture on craft skills: A quantitative study with expert Nepalese potters
Source: PLoS One. 2020 Oct 1;15(10):e0239139. doi: 10.1371/journal.pone.0239139 (PMC7529208; doi:10.1371/journal.pone.0239139)
Supplement: S1 Data — (ZIP) [file pone.0239139.s007.zip › Data/Hands-Position_RawData_Boris_Sequences/San_Ashtray-1.xlsx]

## Sheet: Aggregated events
Observation id	Observation date	Media file	Total length	FPS	Shape	Subject	Behavior	Behavioral category	Modifiers	Behavior type	Start (s)	Stop (s)	Duration (s)	Comment start	Comment stop
San_Ashtray_1	2019-02-07 11:48:53	C:/Users/gando/Documents/Films_Nepal/20140622_San_Ashtray_1.MP4	36.270	29.97	Ashtray	San	1	Hand Position		STATE	0.000	0.108	0.108
San_Ashtray_1	2019-02-07 11:48:53	C:/Users/gando/Documents/Films_Nepal/20140622_San_Ashtray_1.MP4	36.270	29.97	Ashtray	San	85	Hand Position		STATE	0.109	1.351	1.242
San_Ashtray_1	2019-02-07 11:48:53	C:/Users/gando/Documents/Films_Nepal/20140622_San_Ashtray_1.MP4	36.270	29.97	Ashtray	San	86	Hand Position		STATE	1.352	5.603	4.251
San_Ashtray_1	2019-02-07 11:48:53	C:/Users/gando/Documents/Films_Nepal/20140622_San_Ashtray_1.MP4	36.270	29.97	Ashtray	San	88	Hand Position		STATE	5.604	6.850	1.246
San_Ashtray_1	2019-02-07 11:48:53	C:/Users/gando/Documents/Films_Nepal/20140622_San_Ashtray_1.MP4	36.270	29.97	Ashtray	San	8	Hand Position		STATE	6.851	9.823	2.972
San_Ashtray_1	2019-02-07 11:48:53	C:/Users/gando/Documents/Films_Nepal/20140622_San_Ashtray_1.MP4	36.270	29.97	Ashtray	San	99	Hand Position		STATE	9.824	12.323	2.499
San_Ashtray_1	2019-02-07 11:48:53	C:/Users/gando/Documents/Films_Nepal/20140622_San_Ashtray_1.MP4	36.270	29.97	Ashtray	San	0	Other action		STATE	12.324	14.574	2.250
San_Ashtray_1	2019-02-07 11:48:53	C:/Users/gando/Documents/Films_Nepal/20140622_San_Ashtray_1.MP4	36.270	29.97	Ashtray	San	80	Hand Position		STATE	14.575	16.574	1.999
San_Ashtray_1	2019-02-07 11:48:53	C:/Users/gando/Documents/Films_Nepal/20140622_San_Ashtray_1.MP4	36.270	29.97	Ashtray	San	99	Hand Position		STATE	16.575	18.824	2.249
San_Ashtray_1	2019-02-07 11:48:53	C:/Users/gando/Documents/Films_Nepal/20140622_San_Ashtray_1.MP4	36.270	29.97	Ashtray	San	0	Other action		STATE	18.825	19.827	1.002
San_Ashtray_1	2019-02-07 11:48:53	C:/Users/gando/Documents/Films_Nepal/20140622_San_Ashtray_1.MP4	36.270	29.97	Ashtray	San	11	Hand Position		STATE	19.828	22.324	2.496
San_Ashtray_1	2019-02-07 11:48:53	C:/Users/gando/Documents/Films_Nepal/20140622_San_Ashtray_1.MP4	36.270	29.97	Ashtray	San	80	Hand Position		STATE	22.325	24.091	1.766
San_Ashtray_1	2019-02-07 11:48:53	C:/Users/gando/Documents/Films_Nepal/20140622_San_Ashtray_1.MP4	36.270	29.97	Ashtray	San	97	Hand Position		STATE	24.092	26.073	1.981
San_Ashtray_1	2019-02-07 11:48:53	C:/Users/gando/Documents/Films_Nepal/20140622_San_Ashtray_1.MP4	36.270	29.97	Ashtray	San	0	Other action		STATE	26.074	26.826	0.752
