# Supplementary material for: Assessing the influence of culture on craft skills: A quantitative study with expert Nepalese potters
Source: PLoS One. 2020 Oct 1;15(10):e0239139. doi: 10.1371/journal.pone.0239139 (PMC7529208; doi:10.1371/journal.pone.0239139)
Supplement: S1 Data — (ZIP) [file pone.0239139.s007.zip › Data/Hands-Position_RawData_Boris_Sequences/San_Ashtray-2.xlsx]

## Sheet: Aggregated events
Observation id	Observation date	Media file	Total length	FPS	Shape	Subject	Behavior	Behavioral category	Modifiers	Behavior type	Start (s)	Stop (s)	Duration (s)	Comment start	Comment stop
San_Ashtray_2	2019-02-07 12:12:56	C:/Users/gando/Documents/Films_Nepal/20140622_San_Ashtray_2-5.MP4	161.290	29.97	Ashtray	San	1	Hand Position		STATE	0.000	1.350	1.350
San_Ashtray_2	2019-02-07 12:12:56	C:/Users/gando/Documents/Films_Nepal/20140622_San_Ashtray_2-5.MP4	161.290	29.97	Ashtray	San	2	Hand Position		STATE	1.351	2.850	1.499
San_Ashtray_2	2019-02-07 12:12:56	C:/Users/gando/Documents/Films_Nepal/20140622_San_Ashtray_2-5.MP4	161.290	29.97	Ashtray	San	3	Hand Position		STATE	2.851	3.319	0.468
San_Ashtray_2	2019-02-07 12:12:56	C:/Users/gando/Documents/Films_Nepal/20140622_San_Ashtray_2-5.MP4	161.290	29.97	Ashtray	San	85	Hand Position		STATE	3.320	4.851	1.531
San_Ashtray_2	2019-02-07 12:12:56	C:/Users/gando/Documents/Films_Nepal/20140622_San_Ashtray_2-5.MP4	161.290	29.97	Ashtray	San	86	Hand Position		STATE	4.852	9.102	4.250
San_Ashtray_2	2019-02-07 12:12:56	C:/Users/gando/Documents/Films_Nepal/20140622_San_Ashtray_2-5.MP4	161.290	29.97	Ashtray	San	88	Hand Position		STATE	9.103	10.850	1.747
San_Ashtray_2	2019-02-07 12:12:56	C:/Users/gando/Documents/Films_Nepal/20140622_San_Ashtray_2-5.MP4	161.290	29.97	Ashtray	San	8	Hand Position		STATE	10.851	13.101	2.250
San_Ashtray_2	2019-02-07 12:12:56	C:/Users/gando/Documents/Films_Nepal/20140622_San_Ashtray_2-5.MP4	161.290	29.97	Ashtray	San	99	Hand Position		STATE	13.102	15.352	2.250
San_Ashtray_2	2019-02-07 12:12:56	C:/Users/gando/Documents/Films_Nepal/20140622_San_Ashtray_2-5.MP4	161.290	29.97	Ashtray	San	0	Other action		STATE	15.353	17.585	2.232
San_Ashtray_2	2019-02-07 12:12:56	C:/Users/gando/Documents/Films_Nepal/20140622_San_Ashtray_2-5.MP4	161.290	29.97	Ashtray	San	8	Hand Position		STATE	17.586	19.832	2.246
San_Ashtray_2	2019-02-07 12:12:56	C:/Users/gando/Documents/Films_Nepal/20140622_San_Ashtray_2-5.MP4	161.290	29.97	Ashtray	San	11	Hand Position		STATE	19.833	21.832	1.999
San_Ashtray_2	2019-02-07 12:12:56	C:/Users/gando/Documents/Films_Nepal/20140622_San_Ashtray_2-5.MP4	161.290	29.97	Ashtray	San	0	Other action		STATE	21.833	22.584	0.751
San_Ashtray_2	2019-02-07 12:12:56	C:/Users/gando/Documents/Films_Nepal/20140622_San_Ashtray_2-5.MP4	161.290	29.97	Ashtray	San	80	Hand Position		STATE	22.585	23.833	1.248
San_Ashtray_2	2019-02-07 12:12:56	C:/Users/gando/Documents/Films_Nepal/20140622_San_Ashtray_2-5.MP4	161.290	29.97	Ashtray	San	99	Hand Position		STATE	23.834	25.331	1.497
San_Ashtray_2	2019-02-07 12:12:56	C:/Users/gando/Documents/Films_Nepal/20140622_San_Ashtray_2-5.MP4	161.290	29.97	Ashtray	San	0	Other action		STATE	25.332	26.582	1.250
San_Ashtray_2	2019-02-07 12:12:56	C:/Users/gando/Documents/Films_Nepal/20140622_San_Ashtray_2-5.MP4	161.290	29.97	Ashtray	San	97	Hand Position		STATE	26.583	30.351	3.768
San_Ashtray_2	2019-02-07 12:12:56	C:/Users/gando/Documents/Films_Nepal/20140622_San_Ashtray_2-5.MP4	161.290	29.97	Ashtray	San	80	Hand Position		STATE	30.352	32.332	1.980
San_Ashtray_2	2019-02-07 12:12:56	C:/Users/gando/Documents/Films_Nepal/20140622_San_Ashtray_2-5.MP4	161.290	29.97	Ashtray	San	99	Hand Position		STATE	32.333	33.343	1.010
San_Ashtray_2	2019-02-07 12:12:56	C:/Users/gando/Documents/Films_Nepal/20140622_San_Ashtray_2-5.MP4	161.290	29.97	Ashtray	San	97	Hand Position		STATE	33.344	35.854	2.510
San_Ashtray_2	2019-02-07 12:12:56	C:/Users/gando/Documents/Films_Nepal/20140622_San_Ashtray_2-5.MP4	161.290	29.97	Ashtray	San	80	Hand Position		STATE	35.855	37.851	1.996
San_Ashtray_2	2019-02-07 12:12:56	C:/Users/gando/Documents/Films_Nepal/20140622_San_Ashtray_2-5.MP4	161.290	29.97	Ashtray	San	0	Other action		STATE	37.852	40.103	2.251
