# Supplementary material for: Assessing the influence of culture on craft skills: A quantitative study with expert Nepalese potters
Source: PLoS One. 2020 Oct 1;15(10):e0239139. doi: 10.1371/journal.pone.0239139 (PMC7529208; doi:10.1371/journal.pone.0239139)
Supplement: S1 Data — (ZIP) [file pone.0239139.s007.zip › Data/Hands-Position_RawData_Boris_Sequences/San_Ashtray-3-4-5.xlsx]

## Sheet: Aggregated events
Observation id	Observation date	Media file	Total length	FPS	Shape	Subject	Behavior	Behavioral category	Modifiers	Behavior type	Start (s)	Stop (s)	Duration (s)	Comment start	Comment stop
San_Ashtray_3	2019-02-07 14:37:15	C:/Users/gando/Documents/Films_Nepal/20140622_San_Ashtray_2-5.MP4	161.290	29.97	Ashtray	San	0	Other action		STATE	42.358	44.609	2.251
San_Ashtray_3	2019-02-07 14:37:15	C:/Users/gando/Documents/Films_Nepal/20140622_San_Ashtray_2-5.MP4	161.290	29.97	Ashtray	San	86	Hand Position		STATE	44.610	49.859	5.249
San_Ashtray_3	2019-02-07 14:37:15	C:/Users/gando/Documents/Films_Nepal/20140622_San_Ashtray_2-5.MP4	161.290	29.97	Ashtray	San	88	Hand Position		STATE	49.860	51.110	1.250
San_Ashtray_3	2019-02-07 14:37:15	C:/Users/gando/Documents/Films_Nepal/20140622_San_Ashtray_2-5.MP4	161.290	29.97	Ashtray	San	8	Hand Position		STATE	51.111	54.372	3.261
San_Ashtray_3	2019-02-07 14:37:15	C:/Users/gando/Documents/Films_Nepal/20140622_San_Ashtray_2-5.MP4	161.290	29.97	Ashtray	San	99	Hand Position		STATE	54.373	57.371	2.998
San_Ashtray_3	2019-02-07 14:37:15	C:/Users/gando/Documents/Films_Nepal/20140622_San_Ashtray_2-5.MP4	161.290	29.97	Ashtray	San	0	Other action		STATE	57.372	58.870	1.498
San_Ashtray_3	2019-02-07 14:37:15	C:/Users/gando/Documents/Films_Nepal/20140622_San_Ashtray_2-5.MP4	161.290	29.97	Ashtray	San	12	Hand Position		STATE	58.871	59.875	1.004
San_Ashtray_3	2019-02-07 14:37:15	C:/Users/gando/Documents/Films_Nepal/20140622_San_Ashtray_2-5.MP4	161.290	29.97	Ashtray	San	11	Hand Position		STATE	59.876	62.873	2.997
San_Ashtray_3	2019-02-07 14:37:15	C:/Users/gando/Documents/Films_Nepal/20140622_San_Ashtray_2-5.MP4	161.290	29.97	Ashtray	San	80	Hand Position		STATE	62.874	65.126	2.252
San_Ashtray_3	2019-02-07 14:37:15	C:/Users/gando/Documents/Films_Nepal/20140622_San_Ashtray_2-5.MP4	161.290	29.97	Ashtray	San	0	Other action		STATE	65.127	66.125	0.998
San_Ashtray_3	2019-02-07 14:37:15	C:/Users/gando/Documents/Films_Nepal/20140622_San_Ashtray_2-5.MP4	161.290	29.97	Ashtray	San	99	Hand Position		STATE	66.126	67.875	1.749
San_Ashtray_3	2019-02-07 14:37:15	C:/Users/gando/Documents/Films_Nepal/20140622_San_Ashtray_2-5.MP4	161.290	29.97	Ashtray	San	97	Hand Position		STATE	67.876	70.638	2.762
San_Ashtray_3	2019-02-07 14:37:15	C:/Users/gando/Documents/Films_Nepal/20140622_San_Ashtray_2-5.MP4	161.290	29.97	Ashtray	San	80	Hand Position		STATE	70.639	73.625	2.986
San_Ashtray_3	2019-02-07 14:37:15	C:/Users/gando/Documents/Films_Nepal/20140622_San_Ashtray_2-5.MP4	161.290	29.97	Ashtray	San	0	Other action		STATE	73.626	74.874	1.248
San_Ashtray_3	2019-02-07 14:37:15	C:/Users/gando/Documents/Films_Nepal/20140622_San_Ashtray_2-5.MP4	161.290	29.97	Ashtray	San	97	Hand Position		STATE	74.875	75.886	1.011
San_Ashtray_3	2019-02-07 14:37:15	C:/Users/gando/Documents/Films_Nepal/20140622_San_Ashtray_2-5.MP4	161.290	29.97	Ashtray	San	0	Other action		STATE	76.137	76.638	0.501
San_Ashtray_4	2019-02-07 14:54:03	C:/Users/gando/Documents/Films_Nepal/20140622_San_Ashtray_2-5.MP4	161.290	29.97	Ashtray	San	0	Other action		STATE	80.144	82.896	2.752
San_Ashtray_4	2019-02-07 14:54:03	C:/Users/gando/Documents/Films_Nepal/20140622_San_Ashtray_2-5.MP4	161.290	29.97	Ashtray	San	86	Hand Position		STATE	82.897	87.405	4.508
San_Ashtray_4	2019-02-07 14:54:03	C:/Users/gando/Documents/Films_Nepal/20140622_San_Ashtray_2-5.MP4	161.290	29.97	Ashtray	San	88	Hand Position		STATE	87.406	88.652	1.246
San_Ashtray_4	2019-02-07 14:54:03	C:/Users/gando/Documents/Films_Nepal/20140622_San_Ashtray_2-5.MP4	161.290	29.97	Ashtray	San	8	Hand Position		STATE	88.653	91.906	3.253
San_Ashtray_4	2019-02-07 14:54:03	C:/Users/gando/Documents/Films_Nepal/20140622_San_Ashtray_2-5.MP4	161.290	29.97	Ashtray	San	99	Hand Position		STATE	91.907	93.904	1.997
San_Ashtray_4	2019-02-07 14:54:03	C:/Users/gando/Documents/Films_Nepal/20140622_San_Ashtray_2-5.MP4	161.290	29.97	Ashtray	San	0	Other action		STATE	93.905	95.403	1.498
San_Ashtray_4	2019-02-07 14:54:03	C:/Users/gando/Documents/Films_Nepal/20140622_San_Ashtray_2-5.MP4	161.290	29.97	Ashtray	San	11	Hand Position		STATE	95.404	97.654	2.250
San_Ashtray_4	2019-02-07 14:54:03	C:/Users/gando/Documents/Films_Nepal/20140622_San_Ashtray_2-5.MP4	161.290	29.97	Ashtray	San	80	Hand Position		STATE	97.655	99.654	1.999
San_Ashtray_4	2019-02-07 14:54:03	C:/Users/gando/Documents/Films_Nepal/20140622_San_Ashtray_2-5.MP4	161.290	29.97	Ashtray	San	99	Hand Position		STATE	99.655	102.403	2.748
San_Ashtray_4	2019-02-07 14:54:03	C:/Users/gando/Documents/Films_Nepal/20140622_San_Ashtray_2-5.MP4	161.290	29.97	Ashtray	San	97	Hand Position		STATE	102.404	104.169	1.765
San_Ashtray_4	2019-02-07 14:54:03	C:/Users/gando/Documents/Films_Nepal/20140622_San_Ashtray_2-5.MP4	161.290	29.97	Ashtray	San	80	Hand Position		STATE	104.170	105.671	1.501
San_Ashtray_4	2019-02-07 14:54:03	C:/Users/gando/Documents/Films_Nepal/20140622_San_Ashtray_2-5.MP4	161.290	29.97	Ashtray	San	97	Hand Position		STATE	105.672	107.922	2.250
San_Ashtray_4	2019-02-07 14:54:03	C:/Users/gando/Documents/Films_Nepal/20140622_San_Ashtray_2-5.MP4	161.290	29.97	Ashtray	San	80	Hand Position		STATE	107.923	109.674	1.751
San_Ashtray_4	2019-02-07 14:54:03	C:/Users/gando/Documents/Films_Nepal/20140622_San_Ashtray_2-5.MP4	161.290	29.97	Ashtray	San	97	Hand Position		STATE	109.675	110.422	0.747
San_Ashtray_4	2019-02-07 14:54:03	C:/Users/gando/Documents/Films_Nepal/20140622_San_Ashtray_2-5.MP4	161.290	29.97	Ashtray	San	0	Other action		STATE	110.423	110.924	0.501
San_Ashtray_5	2019-02-07 15:00:30	C:/Users/gando/Documents/Films_Nepal/20140622_San_Ashtray_2-5.MP4	161.290	29.97	Ashtray	San	0	Other action		STATE	114.186	116.436	2.250
San_Ashtray_5	2019-02-07 15:00:30	C:/Users/gando/Documents/Films_Nepal/20140622_San_Ashtray_2-5.MP4	161.290	29.97	Ashtray	San	1	Hand Position		STATE	116.437	118.683	2.246
San_Ashtray_5	2019-02-07 15:00:30	C:/Users/gando/Documents/Films_Nepal/20140622_San_Ashtray_2-5.MP4	161.290	29.97	Ashtray	San	2	Hand Position		STATE	118.684	119.933	1.249
San_Ashtray_5	2019-02-07 15:00:30	C:/Users/gando/Documents/Films_Nepal/20140622_San_Ashtray_2-5.MP4	161.290	29.97	Ashtray	San	3	Hand Position		STATE	119.934	120.432	0.498
San_Ashtray_5	2019-02-07 15:00:30	C:/Users/gando/Documents/Films_Nepal/20140622_San_Ashtray_2-5.MP4	161.290	29.97	Ashtray	San	85	Hand Position		STATE	120.433	121.186	0.753
San_Ashtray_5	2019-02-07 15:00:30	C:/Users/gando/Documents/Films_Nepal/20140622_San_Ashtray_2-5.MP4	161.290	29.97	Ashtray	San	86	Hand Position		STATE	121.187	126.437	5.250
San_Ashtray_5	2019-02-07 15:00:30	C:/Users/gando/Documents/Films_Nepal/20140622_San_Ashtray_2-5.MP4	161.290	29.97	Ashtray	San	88	Hand Position		STATE	126.438	127.936	1.498
San_Ashtray_5	2019-02-07 15:00:30	C:/Users/gando/Documents/Films_Nepal/20140622_San_Ashtray_2-5.MP4	161.290	29.97	Ashtray	San	8	Hand Position		STATE	127.937	131.189	3.252
San_Ashtray_5	2019-02-07 15:00:30	C:/Users/gando/Documents/Films_Nepal/20140622_San_Ashtray_2-5.MP4	161.290	29.97	Ashtray	San	99	Hand Position		STATE	131.190	133.687	2.497
San_Ashtray_5	2019-02-07 15:00:30	C:/Users/gando/Documents/Films_Nepal/20140622_San_Ashtray_2-5.MP4	161.290	29.97	Ashtray	San	0	Other action		STATE	133.688	134.688	1.000
San_Ashtray_5	2019-02-07 15:00:30	C:/Users/gando/Documents/Films_Nepal/20140622_San_Ashtray_2-5.MP4	161.290	29.97	Ashtray	San	11	Hand Position		STATE	134.689	136.938	2.249
San_Ashtray_5	2019-02-07 15:00:30	C:/Users/gando/Documents/Films_Nepal/20140622_San_Ashtray_2-5.MP4	161.290	29.97	Ashtray	San	80	Hand Position		STATE	136.939	138.703	1.764
San_Ashtray_5	2019-02-07 15:00:30	C:/Users/gando/Documents/Films_Nepal/20140622_San_Ashtray_2-5.MP4	161.290	29.97	Ashtray	San	99	Hand Position		STATE	138.704	140.204	1.500
San_Ashtray_5	2019-02-07 15:00:30	C:/Users/gando/Documents/Films_Nepal/20140622_San_Ashtray_2-5.MP4	161.290	29.97	Ashtray	San	0	Other action		STATE	140.205	141.203	0.998
San_Ashtray_5	2019-02-07 15:00:30	C:/Users/gando/Documents/Films_Nepal/20140622_San_Ashtray_2-5.MP4	161.290	29.97	Ashtray	San	97	Hand Position		STATE	141.204	143.208	2.004
San_Ashtray_5	2019-02-07 15:00:30	C:/Users/gando/Documents/Films_Nepal/20140622_San_Ashtray_2-5.MP4	161.290	29.97	Ashtray	San	11	Hand Position		STATE	143.209	147.459	4.250
San_Ashtray_5	2019-02-07 15:00:30	C:/Users/gando/Documents/Films_Nepal/20140622_San_Ashtray_2-5.MP4	161.290	29.97	Ashtray	San	80	Hand Position		STATE	147.460	149.209	1.749
San_Ashtray_5	2019-02-07 15:00:30	C:/Users/gando/Documents/Films_Nepal/20140622_San_Ashtray_2-5.MP4	161.290	29.97	Ashtray	San	97	Hand Position		STATE	149.210	150.968	1.758
San_Ashtray_5	2019-02-07 15:00:30	C:/Users/gando/Documents/Films_Nepal/20140622_San_Ashtray_2-5.MP4	161.290	29.97	Ashtray	San	80	Hand Position		STATE	150.969	153.457	2.488
San_Ashtray_5	2019-02-07 15:00:30	C:/Users/gando/Documents/Films_Nepal/20140622_San_Ashtray_2-5.MP4	161.290	29.97	Ashtray	San	11	Hand Position		STATE	153.458	157.220	3.762
San_Ashtray_5	2019-02-07 15:00:30	C:/Users/gando/Documents/Films_Nepal/20140622_San_Ashtray_2-5.MP4	161.290	29.97	Ashtray	San	0	Other action		STATE	157.221	158.722	1.501
