# Supplementary material for: Assessing the influence of culture on craft skills: A quantitative study with expert Nepalese potters
Source: PLoS One. 2020 Oct 1;15(10):e0239139. doi: 10.1371/journal.pone.0239139 (PMC7529208; doi:10.1371/journal.pone.0239139)
Supplement: S1 Data — (ZIP) [file pone.0239139.s007.zip › Data/Hands-Position_RawData_Boris_Sequences/San_Money-Bank.xlsx]

## Sheet: Aggregated events
Observation id	Observation date	Media file	Total length	FPS	Shape	Subject	Behavior	Behavioral category	Modifiers	Behavior type	Start (s)	Stop (s)	Duration (s)	Comment start	Comment stop
San_Money-Bank_1	2019-02-07 18:09:04	C:/Users/gando/Documents/Films_Nepal/20140622_San_MoneyBank_1-5.MP4	239.040	29.97	Money-bank	San	1	Hand Position		STATE	0.000	0.600	0.600
San_Money-Bank_1	2019-02-07 18:09:04	C:/Users/gando/Documents/Films_Nepal/20140622_San_MoneyBank_1-5.MP4	239.040	29.97	Money-bank	San	2	Hand Position		STATE	0.601	1.851	1.250
San_Money-Bank_1	2019-02-07 18:09:04	C:/Users/gando/Documents/Films_Nepal/20140622_San_MoneyBank_1-5.MP4	239.040	29.97	Money-bank	San	3	Hand Position		STATE	1.852	2.600	0.748
San_Money-Bank_1	2019-02-07 18:09:04	C:/Users/gando/Documents/Films_Nepal/20140622_San_MoneyBank_1-5.MP4	239.040	29.97	Money-bank	San	85	Hand Position		STATE	2.601	3.600	0.999
San_Money-Bank_1	2019-02-07 18:09:04	C:/Users/gando/Documents/Films_Nepal/20140622_San_MoneyBank_1-5.MP4	239.040	29.97	Money-bank	San	86	Hand Position		STATE	3.601	8.100	4.499
San_Money-Bank_1	2019-02-07 18:09:04	C:/Users/gando/Documents/Films_Nepal/20140622_San_MoneyBank_1-5.MP4	239.040	29.97	Money-bank	San	88	Hand Position		STATE	8.101	9.350	1.249
San_Money-Bank_1	2019-02-07 18:09:04	C:/Users/gando/Documents/Films_Nepal/20140622_San_MoneyBank_1-5.MP4	239.040	29.97	Money-bank	San	8	Hand Position		STATE	9.351	13.601	4.250
San_Money-Bank_1	2019-02-07 18:09:04	C:/Users/gando/Documents/Films_Nepal/20140622_San_MoneyBank_1-5.MP4	239.040	29.97	Money-bank	San	86	Hand Position		STATE	13.602	15.600	1.998
San_Money-Bank_1	2019-02-07 18:09:04	C:/Users/gando/Documents/Films_Nepal/20140622_San_MoneyBank_1-5.MP4	239.040	29.97	Money-bank	San	85	Hand Position		STATE	15.601	17.100	1.499
San_Money-Bank_1	2019-02-07 18:09:04	C:/Users/gando/Documents/Films_Nepal/20140622_San_MoneyBank_1-5.MP4	239.040	29.97	Money-bank	San	11	Hand Position		STATE	17.101	24.834	7.733
San_Money-Bank_1	2019-02-07 18:09:04	C:/Users/gando/Documents/Films_Nepal/20140622_San_MoneyBank_1-5.MP4	239.040	29.97	Money-bank	San	92	Hand Position		STATE	24.835	29.336	4.501
San_Money-Bank_1	2019-02-07 18:09:04	C:/Users/gando/Documents/Films_Nepal/20140622_San_MoneyBank_1-5.MP4	239.040	29.97	Money-bank	San	0	Other action		STATE	29.337	30.345	1.008
San_Money-Bank_1	2019-02-07 18:09:04	C:/Users/gando/Documents/Films_Nepal/20140622_San_MoneyBank_1-5.MP4	239.040	29.97	Money-bank	San	29	Hand Position		STATE	30.346	31.345	0.999
San_Money-Bank_1	2019-02-07 18:09:04	C:/Users/gando/Documents/Films_Nepal/20140622_San_MoneyBank_1-5.MP4	239.040	29.97	Money-bank	San	93	Hand Position		STATE	31.346	33.846	2.500
San_Money-Bank_1	2019-02-07 18:09:04	C:/Users/gando/Documents/Films_Nepal/20140622_San_MoneyBank_1-5.MP4	239.040	29.97	Money-bank	San	11	Hand Position		STATE	33.847	36.096	2.249
San_Money-Bank_1	2019-02-07 18:09:04	C:/Users/gando/Documents/Films_Nepal/20140622_San_MoneyBank_1-5.MP4	239.040	29.97	Money-bank	San	95	Hand Position		STATE	36.097	39.353	3.256
San_Money-Bank_1	2019-02-07 18:09:04	C:/Users/gando/Documents/Films_Nepal/20140622_San_MoneyBank_1-5.MP4	239.040	29.97	Money-bank	San	11	Hand Position		STATE	39.354	41.102	1.748
San_Money-Bank_1	2019-02-07 18:09:04	C:/Users/gando/Documents/Films_Nepal/20140622_San_MoneyBank_1-5.MP4	239.040	29.97	Money-bank	San	80	Hand Position		STATE	41.103	42.609	1.506
San_Money-Bank_1	2019-02-07 18:09:04	C:/Users/gando/Documents/Films_Nepal/20140622_San_MoneyBank_1-5.MP4	239.040	29.97	Money-bank	San	0	Other action		STATE	42.610	43.110	0.500
San_Money-Bank_2	2019-02-08 10:51:28	C:/Users/gando/Documents/Films_Nepal/20140622_San_MoneyBank_1-5.MP4	239.040	29.97	Money-bank	San	0	Other action		STATE	47.115	47.863	0.748
San_Money-Bank_2	2019-02-08 10:51:28	C:/Users/gando/Documents/Films_Nepal/20140622_San_MoneyBank_1-5.MP4	239.040	29.97	Money-bank	San	86	Hand Position		STATE	47.864	53.365	5.501
San_Money-Bank_2	2019-02-08 10:51:28	C:/Users/gando/Documents/Films_Nepal/20140622_San_MoneyBank_1-5.MP4	239.040	29.97	Money-bank	San	88	Hand Position		STATE	53.366	54.864	1.498
San_Money-Bank_2	2019-02-08 10:51:28	C:/Users/gando/Documents/Films_Nepal/20140622_San_MoneyBank_1-5.MP4	239.040	29.97	Money-bank	San	8	Hand Position		STATE	54.865	58.863	3.998
San_Money-Bank_2	2019-02-08 10:51:28	C:/Users/gando/Documents/Films_Nepal/20140622_San_MoneyBank_1-5.MP4	239.040	29.97	Money-bank	San	0	Other action		STATE	58.864	59.864	1.000
San_Money-Bank_2	2019-02-08 10:51:28	C:/Users/gando/Documents/Films_Nepal/20140622_San_MoneyBank_1-5.MP4	239.040	29.97	Money-bank	San	86	Hand Position		STATE	59.865	62.363	2.498
San_Money-Bank_2	2019-02-08 10:51:28	C:/Users/gando/Documents/Films_Nepal/20140622_San_MoneyBank_1-5.MP4	239.040	29.97	Money-bank	San	85	Hand Position		STATE	62.364	63.863	1.499
San_Money-Bank_2	2019-02-08 10:51:28	C:/Users/gando/Documents/Films_Nepal/20140622_San_MoneyBank_1-5.MP4	239.040	29.97	Money-bank	San	11	Hand Position		STATE	63.864	71.114	7.250
San_Money-Bank_2	2019-02-08 10:51:28	C:/Users/gando/Documents/Films_Nepal/20140622_San_MoneyBank_1-5.MP4	239.040	29.97	Money-bank	San	0	Other action		STATE	71.115	72.364	1.249
San_Money-Bank_2	2019-02-08 10:51:28	C:/Users/gando/Documents/Films_Nepal/20140622_San_MoneyBank_1-5.MP4	239.040	29.97	Money-bank	San	92	Hand Position		STATE	72.365	75.613	3.248
San_Money-Bank_2	2019-02-08 10:51:28	C:/Users/gando/Documents/Films_Nepal/20140622_San_MoneyBank_1-5.MP4	239.040	29.97	Money-bank	San	0	Other action		STATE	75.614	76.639	1.025
San_Money-Bank_2	2019-02-08 10:51:28	C:/Users/gando/Documents/Films_Nepal/20140622_San_MoneyBank_1-5.MP4	239.040	29.97	Money-bank	San	29	Hand Position		STATE	76.640	77.863	1.223
San_Money-Bank_2	2019-02-08 10:51:28	C:/Users/gando/Documents/Films_Nepal/20140622_San_MoneyBank_1-5.MP4	239.040	29.97	Money-bank	San	93	Hand Position		STATE	77.864	80.362	2.498
San_Money-Bank_2	2019-02-08 10:51:28	C:/Users/gando/Documents/Films_Nepal/20140622_San_MoneyBank_1-5.MP4	239.040	29.97	Money-bank	San	11	Hand Position		STATE	80.363	81.897	1.534
San_Money-Bank_2	2019-02-08 10:51:28	C:/Users/gando/Documents/Films_Nepal/20140622_San_MoneyBank_1-5.MP4	239.040	29.97	Money-bank	San	95	Hand Position		STATE	81.898	85.649	3.751
San_Money-Bank_2	2019-02-08 10:51:28	C:/Users/gando/Documents/Films_Nepal/20140622_San_MoneyBank_1-5.MP4	239.040	29.97	Money-bank	San	80	Hand Position		STATE	85.650	88.901	3.251
San_Money-Bank_2	2019-02-08 10:51:28	C:/Users/gando/Documents/Films_Nepal/20140622_San_MoneyBank_1-5.MP4	239.040	29.97	Money-bank	San	0	Other action		STATE	88.902	89.899	0.997
San_Money-Bank_3	2019-02-08 11:07:26	C:/Users/gando/Documents/Films_Nepal/20140622_San_MoneyBank_1-5.MP4	239.040	29.97	Money-bank	San	0	Other action		STATE	93.412	94.417	1.005
San_Money-Bank_3	2019-02-08 11:07:26	C:/Users/gando/Documents/Films_Nepal/20140622_San_MoneyBank_1-5.MP4	239.040	29.97	Money-bank	San	86	Hand Position		STATE	94.418	97.159	2.741
San_Money-Bank_3	2019-02-08 11:07:26	C:/Users/gando/Documents/Films_Nepal/20140622_San_MoneyBank_1-5.MP4	239.040	29.97	Money-bank	San	85	Hand Position		STATE	97.160	97.910	0.750
San_Money-Bank_3	2019-02-08 11:07:26	C:/Users/gando/Documents/Films_Nepal/20140622_San_MoneyBank_1-5.MP4	239.040	29.97	Money-bank	San	86	Hand Position		STATE	97.911	101.409	3.498
San_Money-Bank_3	2019-02-08 11:07:26	C:/Users/gando/Documents/Films_Nepal/20140622_San_MoneyBank_1-5.MP4	239.040	29.97	Money-bank	San	88	Hand Position		STATE	101.410	102.662	1.252
San_Money-Bank_3	2019-02-08 11:07:26	C:/Users/gando/Documents/Films_Nepal/20140622_San_MoneyBank_1-5.MP4	239.040	29.97	Money-bank	San	8	Hand Position		STATE	102.663	106.410	3.747
San_Money-Bank_3	2019-02-08 11:07:26	C:/Users/gando/Documents/Films_Nepal/20140622_San_MoneyBank_1-5.MP4	239.040	29.97	Money-bank	San	86	Hand Position		STATE	106.411	108.660	2.249
San_Money-Bank_3	2019-02-08 11:07:26	C:/Users/gando/Documents/Films_Nepal/20140622_San_MoneyBank_1-5.MP4	239.040	29.97	Money-bank	San	85	Hand Position		STATE	108.661	110.176	1.515
San_Money-Bank_3	2019-02-08 11:07:26	C:/Users/gando/Documents/Films_Nepal/20140622_San_MoneyBank_1-5.MP4	239.040	29.97	Money-bank	San	11	Hand Position		STATE	110.177	116.682	6.505
San_Money-Bank_3	2019-02-08 11:07:26	C:/Users/gando/Documents/Films_Nepal/20140622_San_MoneyBank_1-5.MP4	239.040	29.97	Money-bank	San	0	Other action		STATE	116.683	117.679	0.996
San_Money-Bank_3	2019-02-08 11:07:26	C:/Users/gando/Documents/Films_Nepal/20140622_San_MoneyBank_1-5.MP4	239.040	29.97	Money-bank	San	92	Hand Position		STATE	117.680	121.427	3.747
San_Money-Bank_3	2019-02-08 11:07:26	C:/Users/gando/Documents/Films_Nepal/20140622_San_MoneyBank_1-5.MP4	239.040	29.97	Money-bank	San	0	Other action		STATE	121.428	122.185	0.757
San_Money-Bank_3	2019-02-08 11:07:26	C:/Users/gando/Documents/Films_Nepal/20140622_San_MoneyBank_1-5.MP4	239.040	29.97	Money-bank	San	29	Hand Position		STATE	122.186	122.927	0.741
San_Money-Bank_3	2019-02-08 11:07:26	C:/Users/gando/Documents/Films_Nepal/20140622_San_MoneyBank_1-5.MP4	239.040	29.97	Money-bank	San	11	Hand Position		STATE	122.928	127.427	4.499
San_Money-Bank_3	2019-02-08 11:07:26	C:/Users/gando/Documents/Films_Nepal/20140622_San_MoneyBank_1-5.MP4	239.040	29.97	Money-bank	San	93	Hand Position		STATE	127.428	129.927	2.499
San_Money-Bank_3	2019-02-08 11:07:26	C:/Users/gando/Documents/Films_Nepal/20140622_San_MoneyBank_1-5.MP4	239.040	29.97	Money-bank	San	11	Hand Position		STATE	129.928	131.697	1.769
San_Money-Bank_3	2019-02-08 11:07:26	C:/Users/gando/Documents/Films_Nepal/20140622_San_MoneyBank_1-5.MP4	239.040	29.97	Money-bank	San	95	Hand Position		STATE	131.698	134.447	2.749
San_Money-Bank_3	2019-02-08 11:07:26	C:/Users/gando/Documents/Films_Nepal/20140622_San_MoneyBank_1-5.MP4	239.040	29.97	Money-bank	San	80	Hand Position		STATE	134.448	137.703	3.255
San_Money-Bank_3	2019-02-08 11:07:26	C:/Users/gando/Documents/Films_Nepal/20140622_San_MoneyBank_1-5.MP4	239.040	29.97	Money-bank	San	0	Other action		STATE	137.704	138.199	0.495
San_Money-Bank_4	2019-02-08 11:17:07	C:/Users/gando/Documents/Films_Nepal/20140622_San_MoneyBank_1-5.MP4	239.040	29.97	Money-bank	San	0	Other action		STATE	142.206	144.454	2.248
San_Money-Bank_4	2019-02-08 11:17:07	C:/Users/gando/Documents/Films_Nepal/20140622_San_MoneyBank_1-5.MP4	239.040	29.97	Money-bank	San	1	Hand Position		STATE	144.455	148.954	4.499
San_Money-Bank_4	2019-02-08 11:17:07	C:/Users/gando/Documents/Films_Nepal/20140622_San_MoneyBank_1-5.MP4	239.040	29.97	Money-bank	San	2	Hand Position		STATE	148.955	149.956	1.001
San_Money-Bank_4	2019-02-08 11:17:07	C:/Users/gando/Documents/Films_Nepal/20140622_San_MoneyBank_1-5.MP4	239.040	29.97	Money-bank	San	3	Hand Position		STATE	149.957	151.455	1.498
San_Money-Bank_4	2019-02-08 11:17:07	C:/Users/gando/Documents/Films_Nepal/20140622_San_MoneyBank_1-5.MP4	239.040	29.97	Money-bank	San	85	Hand Position		STATE	151.456	152.455	0.999
San_Money-Bank_4	2019-02-08 11:17:07	C:/Users/gando/Documents/Films_Nepal/20140622_San_MoneyBank_1-5.MP4	239.040	29.97	Money-bank	San	86	Hand Position		STATE	152.456	155.455	2.999
San_Money-Bank_4	2019-02-08 11:17:07	C:/Users/gando/Documents/Films_Nepal/20140622_San_MoneyBank_1-5.MP4	239.040	29.97	Money-bank	San	88	Hand Position		STATE	155.456	157.455	1.999
San_Money-Bank_4	2019-02-08 11:17:07	C:/Users/gando/Documents/Films_Nepal/20140622_San_MoneyBank_1-5.MP4	239.040	29.97	Money-bank	San	8	Hand Position		STATE	157.456	161.456	4.000
San_Money-Bank_4	2019-02-08 11:17:07	C:/Users/gando/Documents/Films_Nepal/20140622_San_MoneyBank_1-5.MP4	239.040	29.97	Money-bank	San	0	Other action		STATE	161.457	162.455	0.998
San_Money-Bank_4	2019-02-08 11:17:07	C:/Users/gando/Documents/Films_Nepal/20140622_San_MoneyBank_1-5.MP4	239.040	29.97	Money-bank	San	86	Hand Position		STATE	162.456	164.455	1.999
San_Money-Bank_4	2019-02-08 11:17:07	C:/Users/gando/Documents/Films_Nepal/20140622_San_MoneyBank_1-5.MP4	239.040	29.97	Money-bank	San	85	Hand Position		STATE	164.456	165.956	1.500
San_Money-Bank_4	2019-02-08 11:17:07	C:/Users/gando/Documents/Films_Nepal/20140622_San_MoneyBank_1-5.MP4	239.040	29.97	Money-bank	San	11	Hand Position		STATE	165.957	172.733	6.776
San_Money-Bank_4	2019-02-08 11:17:07	C:/Users/gando/Documents/Films_Nepal/20140622_San_MoneyBank_1-5.MP4	239.040	29.97	Money-bank	San	92	Hand Position		STATE	172.734	176.482	3.748
San_Money-Bank_4	2019-02-08 11:17:07	C:/Users/gando/Documents/Films_Nepal/20140622_San_MoneyBank_1-5.MP4	239.040	29.97	Money-bank	San	0	Other action		STATE	176.483	176.990	0.507
San_Money-Bank_4	2019-02-08 11:17:07	C:/Users/gando/Documents/Films_Nepal/20140622_San_MoneyBank_1-5.MP4	239.040	29.97	Money-bank	San	29	Hand Position		STATE	176.991	177.733	0.742
San_Money-Bank_4	2019-02-08 11:17:07	C:/Users/gando/Documents/Films_Nepal/20140622_San_MoneyBank_1-5.MP4	239.040	29.97	Money-bank	San	93	Hand Position		STATE	177.734	179.984	2.250
San_Money-Bank_4	2019-02-08 11:17:07	C:/Users/gando/Documents/Films_Nepal/20140622_San_MoneyBank_1-5.MP4	239.040	29.97	Money-bank	San	11	Hand Position		STATE	179.985	181.485	1.500
San_Money-Bank_4	2019-02-08 11:17:07	C:/Users/gando/Documents/Films_Nepal/20140622_San_MoneyBank_1-5.MP4	239.040	29.97	Money-bank	San	95	Hand Position		STATE	181.486	183.984	2.498
San_Money-Bank_4	2019-02-08 11:17:07	C:/Users/gando/Documents/Films_Nepal/20140622_San_MoneyBank_1-5.MP4	239.040	29.97	Money-bank	San	80	Hand Position		STATE	183.985	186.983	2.998
San_Money-Bank_4	2019-02-08 11:17:07	C:/Users/gando/Documents/Films_Nepal/20140622_San_MoneyBank_1-5.MP4	239.040	29.97	Money-bank	San	0	Other action		STATE	186.984	187.484	0.500
San_Money-Bank_5	2019-02-08 11:54:50	C:/Users/gando/Documents/Films_Nepal/20140622_San_MoneyBank_1-5.MP4	239.040	29.97	Money-bank	San	0	Other action		STATE	190.504	192.253	1.749
San_Money-Bank_5	2019-02-08 11:54:50	C:/Users/gando/Documents/Films_Nepal/20140622_San_MoneyBank_1-5.MP4	239.040	29.97	Money-bank	San	86	Hand Position		STATE	192.254	197.503	5.249
San_Money-Bank_5	2019-02-08 11:54:50	C:/Users/gando/Documents/Films_Nepal/20140622_San_MoneyBank_1-5.MP4	239.040	29.97	Money-bank	San	88	Hand Position		STATE	197.504	198.753	1.249
San_Money-Bank_5	2019-02-08 11:54:50	C:/Users/gando/Documents/Films_Nepal/20140622_San_MoneyBank_1-5.MP4	239.040	29.97	Money-bank	San	8	Hand Position		STATE	198.754	202.752	3.998
San_Money-Bank_5	2019-02-08 11:54:50	C:/Users/gando/Documents/Films_Nepal/20140622_San_MoneyBank_1-5.MP4	239.040	29.97	Money-bank	San	0	Other action		STATE	202.753	203.753	1.000
San_Money-Bank_5	2019-02-08 11:54:50	C:/Users/gando/Documents/Films_Nepal/20140622_San_MoneyBank_1-5.MP4	239.040	29.97	Money-bank	San	86	Hand Position		STATE	203.754	206.005	2.251
San_Money-Bank_5	2019-02-08 11:54:50	C:/Users/gando/Documents/Films_Nepal/20140622_San_MoneyBank_1-5.MP4	239.040	29.97	Money-bank	San	85	Hand Position		STATE	206.006	208.522	2.516
San_Money-Bank_5	2019-02-08 11:54:50	C:/Users/gando/Documents/Films_Nepal/20140622_San_MoneyBank_1-5.MP4	239.040	29.97	Money-bank	San	11	Hand Position		STATE	208.523	215.774	7.251
San_Money-Bank_5	2019-02-08 11:54:50	C:/Users/gando/Documents/Films_Nepal/20140622_San_MoneyBank_1-5.MP4	239.040	29.97	Money-bank	San	92	Hand Position		STATE	215.775	220.525	4.750
San_Money-Bank_5	2019-02-08 11:54:50	C:/Users/gando/Documents/Films_Nepal/20140622_San_MoneyBank_1-5.MP4	239.040	29.97	Money-bank	San	0	Other action		STATE	220.526	221.032	0.506
San_Money-Bank_5	2019-02-08 11:54:50	C:/Users/gando/Documents/Films_Nepal/20140622_San_MoneyBank_1-5.MP4	239.040	29.97	Money-bank	San	29	Hand Position		STATE	221.033	222.274	1.241
San_Money-Bank_5	2019-02-08 11:54:50	C:/Users/gando/Documents/Films_Nepal/20140622_San_MoneyBank_1-5.MP4	239.040	29.97	Money-bank	San	11	Hand Position		STATE	222.275	223.776	1.501
San_Money-Bank_5	2019-02-08 11:54:50	C:/Users/gando/Documents/Films_Nepal/20140622_San_MoneyBank_1-5.MP4	239.040	29.97	Money-bank	San	93	Hand Position		STATE	223.777	226.526	2.749
San_Money-Bank_5	2019-02-08 11:54:50	C:/Users/gando/Documents/Films_Nepal/20140622_San_MoneyBank_1-5.MP4	239.040	29.97	Money-bank	San	11	Hand Position		STATE	226.527	228.025	1.498
San_Money-Bank_5	2019-02-08 11:54:50	C:/Users/gando/Documents/Films_Nepal/20140622_San_MoneyBank_1-5.MP4	239.040	29.97	Money-bank	San	95	Hand Position		STATE	228.026	231.524	3.498
San_Money-Bank_5	2019-02-08 11:54:50	C:/Users/gando/Documents/Films_Nepal/20140622_San_MoneyBank_1-5.MP4	239.040	29.97	Money-bank	San	80	Hand Position		STATE	231.525	234.527	3.002
San_Money-Bank_5	2019-02-08 11:54:50	C:/Users/gando/Documents/Films_Nepal/20140622_San_MoneyBank_1-5.MP4	239.040	29.97	Money-bank	San	0	Other action		STATE	234.528	234.778	0.250
