# Supplementary material for: Assessing the influence of culture on craft skills: A quantitative study with expert Nepalese potters
Source: PLoS One. 2020 Oct 1;15(10):e0239139. doi: 10.1371/journal.pone.0239139 (PMC7529208; doi:10.1371/journal.pone.0239139)
Supplement: S1 Data — (ZIP) [file pone.0239139.s007.zip › Data/Hands-Position_RawData_Boris_Sequences/Shi_Anchora-1.xlsx]

## Sheet: Aggregated events
Observation id	Observation date	Media file	Total length	FPS	Shape	Subject	Behavior	Behavioral category	Modifiers	Behavior type	Start (s)	Stop (s)	Duration (s)	Comment start	Comment stop
Shi_Anchora_1	2019-02-12 16:10:19	C:/Users/gando/Documents/Films_Nepal/20140622_Shi_Anchora_1-5.MP4	174.040	29.97	Anchora	Shi	0	Other action		STATE	29.093	31.096	2.003
Shi_Anchora_1	2019-02-12 16:10:19	C:/Users/gando/Documents/Films_Nepal/20140622_Shi_Anchora_1-5.MP4	174.040	29.97	Anchora	Shi	1	Hand Position		STATE	31.097	32.846	1.749
Shi_Anchora_1	2019-02-12 16:10:19	C:/Users/gando/Documents/Films_Nepal/20140622_Shi_Anchora_1-5.MP4	174.040	29.97	Anchora	Shi	2	Hand Position		STATE	32.847	33.849	1.002
Shi_Anchora_1	2019-02-12 16:10:19	C:/Users/gando/Documents/Films_Nepal/20140622_Shi_Anchora_1-5.MP4	174.040	29.97	Anchora	Shi	3	Hand Position		STATE	33.850	34.595	0.745
Shi_Anchora_1	2019-02-12 16:10:19	C:/Users/gando/Documents/Films_Nepal/20140622_Shi_Anchora_1-5.MP4	174.040	29.97	Anchora	Shi	36	Hand Position		STATE	34.596	35.846	1.250
Shi_Anchora_1	2019-02-12 16:10:19	C:/Users/gando/Documents/Films_Nepal/20140622_Shi_Anchora_1-5.MP4	174.040	29.97	Anchora	Shi	86	Hand Position		STATE	35.847	37.602	1.755
Shi_Anchora_1	2019-02-12 16:10:19	C:/Users/gando/Documents/Films_Nepal/20140622_Shi_Anchora_1-5.MP4	174.040	29.97	Anchora	Shi	85	Hand Position		STATE	37.603	38.601	0.998
Shi_Anchora_1	2019-02-12 16:10:19	C:/Users/gando/Documents/Films_Nepal/20140622_Shi_Anchora_1-5.MP4	174.040	29.97	Anchora	Shi	86	Hand Position		STATE	38.602	41.355	2.753
Shi_Anchora_1	2019-02-12 16:10:19	C:/Users/gando/Documents/Films_Nepal/20140622_Shi_Anchora_1-5.MP4	174.040	29.97	Anchora	Shi	88	Hand Position		STATE	41.356	43.359	2.003
Shi_Anchora_1	2019-02-12 16:10:19	C:/Users/gando/Documents/Films_Nepal/20140622_Shi_Anchora_1-5.MP4	174.040	29.97	Anchora	Shi	70	Hand Position		STATE	43.360	45.108	1.748
Shi_Anchora_1	2019-02-12 16:10:19	C:/Users/gando/Documents/Films_Nepal/20140622_Shi_Anchora_1-5.MP4	174.040	29.97	Anchora	Shi	8	Hand Position		STATE	45.109	48.357	3.248
Shi_Anchora_1	2019-02-12 16:10:19	C:/Users/gando/Documents/Films_Nepal/20140622_Shi_Anchora_1-5.MP4	174.040	29.97	Anchora	Shi	0	Other action		STATE	48.358	50.109	1.751
Shi_Anchora_1	2019-02-12 16:10:19	C:/Users/gando/Documents/Films_Nepal/20140622_Shi_Anchora_1-5.MP4	174.040	29.97	Anchora	Shi	86	Hand Position		STATE	50.110	53.358	3.248
Shi_Anchora_1	2019-02-12 16:10:19	C:/Users/gando/Documents/Films_Nepal/20140622_Shi_Anchora_1-5.MP4	174.040	29.97	Anchora	Shi	85	Hand Position		STATE	53.359	54.607	1.248
Shi_Anchora_1	2019-02-12 16:10:19	C:/Users/gando/Documents/Films_Nepal/20140622_Shi_Anchora_1-5.MP4	174.040	29.97	Anchora	Shi	11	Hand Position		STATE	54.608	58.359	3.751
Shi_Anchora_1	2019-02-12 16:10:19	C:/Users/gando/Documents/Films_Nepal/20140622_Shi_Anchora_1-5.MP4	174.040	29.97	Anchora	Shi	85	Hand Position		STATE	58.360	59.625	1.265
Shi_Anchora_1	2019-02-12 16:10:19	C:/Users/gando/Documents/Films_Nepal/20140622_Shi_Anchora_1-5.MP4	174.040	29.97	Anchora	Shi	0	Other action		STATE	59.626	61.379	1.753
