# Supplementary material for: Assessing the influence of culture on craft skills: A quantitative study with expert Nepalese potters
Source: PLoS One. 2020 Oct 1;15(10):e0239139. doi: 10.1371/journal.pone.0239139 (PMC7529208; doi:10.1371/journal.pone.0239139)
Supplement: S1 Data — (ZIP) [file pone.0239139.s007.zip › Data/Hands-Position_RawData_Boris_Sequences/Shi_Anchora-2-3-4.xlsx]

## Sheet: Aggregated events
Observation id	Observation date	Media file	Total length	FPS	Shape	Subject	Behavior	Behavioral category	Modifiers	Behavior type	Start (s)	Stop (s)	Duration (s)	Comment start	Comment stop
Shi_Anchora_2	2019-02-12 16:24:15	C:/Users/gando/Documents/Films_Nepal/20140622_Shi_Anchora_1-5.MP4	174.040	29.97	Anchora	Shi	0	Other action		STATE	62.891	63.880	0.989
Shi_Anchora_2	2019-02-12 16:24:15	C:/Users/gando/Documents/Films_Nepal/20140622_Shi_Anchora_1-5.MP4	174.040	29.97	Anchora	Shi	1	Hand Position		STATE	63.881	65.880	1.999
Shi_Anchora_2	2019-02-12 16:24:15	C:/Users/gando/Documents/Films_Nepal/20140622_Shi_Anchora_1-5.MP4	174.040	29.97	Anchora	Shi	2	Hand Position		STATE	65.881	66.882	1.001
Shi_Anchora_2	2019-02-12 16:24:15	C:/Users/gando/Documents/Films_Nepal/20140622_Shi_Anchora_1-5.MP4	174.040	29.97	Anchora	Shi	3	Hand Position		STATE	66.883	67.633	0.750
Shi_Anchora_2	2019-02-12 16:24:15	C:/Users/gando/Documents/Films_Nepal/20140622_Shi_Anchora_1-5.MP4	174.040	29.97	Anchora	Shi	36	Hand Position		STATE	67.634	68.632	0.998
Shi_Anchora_2	2019-02-12 16:24:15	C:/Users/gando/Documents/Films_Nepal/20140622_Shi_Anchora_1-5.MP4	174.040	29.97	Anchora	Shi	86	Hand Position		STATE	68.633	71.132	2.499
Shi_Anchora_2	2019-02-12 16:24:15	C:/Users/gando/Documents/Films_Nepal/20140622_Shi_Anchora_1-5.MP4	174.040	29.97	Anchora	Shi	85	Hand Position		STATE	71.133	72.133	1.000
Shi_Anchora_2	2019-02-12 16:24:15	C:/Users/gando/Documents/Films_Nepal/20140622_Shi_Anchora_1-5.MP4	174.040	29.97	Anchora	Shi	86	Hand Position		STATE	72.134	74.887	2.753
Shi_Anchora_2	2019-02-12 16:24:15	C:/Users/gando/Documents/Films_Nepal/20140622_Shi_Anchora_1-5.MP4	174.040	29.97	Anchora	Shi	88	Hand Position		STATE	74.888	76.882	1.994
Shi_Anchora_2	2019-02-12 16:24:15	C:/Users/gando/Documents/Films_Nepal/20140622_Shi_Anchora_1-5.MP4	174.040	29.97	Anchora	Shi	70	Hand Position		STATE	76.883	78.632	1.749
Shi_Anchora_2	2019-02-12 16:24:15	C:/Users/gando/Documents/Films_Nepal/20140622_Shi_Anchora_1-5.MP4	174.040	29.97	Anchora	Shi	8	Hand Position		STATE	78.633	81.382	2.749
Shi_Anchora_2	2019-02-12 16:24:15	C:/Users/gando/Documents/Films_Nepal/20140622_Shi_Anchora_1-5.MP4	174.040	29.97	Anchora	Shi	0	Other action		STATE	81.383	82.631	1.248
Shi_Anchora_2	2019-02-12 16:24:15	C:/Users/gando/Documents/Films_Nepal/20140622_Shi_Anchora_1-5.MP4	174.040	29.97	Anchora	Shi	86	Hand Position		STATE	82.632	85.883	3.251
Shi_Anchora_2	2019-02-12 16:24:15	C:/Users/gando/Documents/Films_Nepal/20140622_Shi_Anchora_1-5.MP4	174.040	29.97	Anchora	Shi	85	Hand Position		STATE	85.884	86.881	0.997
Shi_Anchora_2	2019-02-12 16:24:15	C:/Users/gando/Documents/Films_Nepal/20140622_Shi_Anchora_1-5.MP4	174.040	29.97	Anchora	Shi	11	Hand Position		STATE	86.882	91.383	4.501
Shi_Anchora_2	2019-02-12 16:24:15	C:/Users/gando/Documents/Films_Nepal/20140622_Shi_Anchora_1-5.MP4	174.040	29.97	Anchora	Shi	85	Hand Position		STATE	91.384	92.635	1.251
Shi_Anchora_2	2019-02-12 16:24:15	C:/Users/gando/Documents/Films_Nepal/20140622_Shi_Anchora_1-5.MP4	174.040	29.97	Anchora	Shi	0	Other action		STATE	92.636	93.132	0.496
Shi_Anchora_3	2019-02-12 16:39:13	C:/Users/gando/Documents/Films_Nepal/20140622_Shi_Anchora_1-5.MP4	174.040	29.97	Anchora	Shi	0	Other action		STATE	95.667	100.159	4.492
Shi_Anchora_3	2019-02-12 16:39:13	C:/Users/gando/Documents/Films_Nepal/20140622_Shi_Anchora_1-5.MP4	174.040	29.97	Anchora	Shi	1	Hand Position		STATE	100.160	102.159	1.999
Shi_Anchora_3	2019-02-12 16:39:13	C:/Users/gando/Documents/Films_Nepal/20140622_Shi_Anchora_1-5.MP4	174.040	29.97	Anchora	Shi	2	Hand Position		STATE	102.160	102.918	0.758
Shi_Anchora_3	2019-02-12 16:39:13	C:/Users/gando/Documents/Films_Nepal/20140622_Shi_Anchora_1-5.MP4	174.040	29.97	Anchora	Shi	3	Hand Position		STATE	102.919	103.668	0.749
Shi_Anchora_3	2019-02-12 16:39:13	C:/Users/gando/Documents/Films_Nepal/20140622_Shi_Anchora_1-5.MP4	174.040	29.97	Anchora	Shi	36	Hand Position		STATE	103.669	104.673	1.004
Shi_Anchora_3	2019-02-12 16:39:13	C:/Users/gando/Documents/Films_Nepal/20140622_Shi_Anchora_1-5.MP4	174.040	29.97	Anchora	Shi	86	Hand Position		STATE	104.674	106.170	1.496
Shi_Anchora_3	2019-02-12 16:39:13	C:/Users/gando/Documents/Films_Nepal/20140622_Shi_Anchora_1-5.MP4	174.040	29.97	Anchora	Shi	85	Hand Position		STATE	106.171	107.423	1.252
Shi_Anchora_3	2019-02-12 16:39:13	C:/Users/gando/Documents/Films_Nepal/20140622_Shi_Anchora_1-5.MP4	174.040	29.97	Anchora	Shi	86	Hand Position		STATE	107.424	110.423	2.999
Shi_Anchora_3	2019-02-12 16:39:13	C:/Users/gando/Documents/Films_Nepal/20140622_Shi_Anchora_1-5.MP4	174.040	29.97	Anchora	Shi	88	Hand Position		STATE	110.424	112.170	1.746
Shi_Anchora_3	2019-02-12 16:39:13	C:/Users/gando/Documents/Films_Nepal/20140622_Shi_Anchora_1-5.MP4	174.040	29.97	Anchora	Shi	70	Hand Position		STATE	112.171	113.678	1.507
Shi_Anchora_3	2019-02-12 16:39:13	C:/Users/gando/Documents/Films_Nepal/20140622_Shi_Anchora_1-5.MP4	174.040	29.97	Anchora	Shi	8	Hand Position		STATE	113.679	116.428	2.749
Shi_Anchora_3	2019-02-12 16:39:13	C:/Users/gando/Documents/Films_Nepal/20140622_Shi_Anchora_1-5.MP4	174.040	29.97	Anchora	Shi	0	Other action		STATE	116.429	117.678	1.249
Shi_Anchora_3	2019-02-12 16:39:13	C:/Users/gando/Documents/Films_Nepal/20140622_Shi_Anchora_1-5.MP4	174.040	29.97	Anchora	Shi	86	Hand Position		STATE	117.679	121.180	3.501
Shi_Anchora_3	2019-02-12 16:39:13	C:/Users/gando/Documents/Films_Nepal/20140622_Shi_Anchora_1-5.MP4	174.040	29.97	Anchora	Shi	85	Hand Position		STATE	121.181	122.430	1.249
Shi_Anchora_3	2019-02-12 16:39:13	C:/Users/gando/Documents/Films_Nepal/20140622_Shi_Anchora_1-5.MP4	174.040	29.97	Anchora	Shi	11	Hand Position		STATE	122.431	127.690	5.259
Shi_Anchora_3	2019-02-12 16:39:13	C:/Users/gando/Documents/Films_Nepal/20140622_Shi_Anchora_1-5.MP4	174.040	29.97	Anchora	Shi	85	Hand Position		STATE	127.691	129.194	1.503
Shi_Anchora_3	2019-02-12 16:39:13	C:/Users/gando/Documents/Films_Nepal/20140622_Shi_Anchora_1-5.MP4	174.040	29.97	Anchora	Shi	0	Other action		STATE	129.195	129.696	0.501
Shi_Anchora_4	2019-02-13 09:14:36	C:/Users/gando/Documents/Films_Nepal/20140622_Shi_Anchora_1-5.MP4	174.040	29.97	Anchora	Shi	0	Other action		STATE	131.712	135.702	3.990
Shi_Anchora_4	2019-02-13 09:14:36	C:/Users/gando/Documents/Films_Nepal/20140622_Shi_Anchora_1-5.MP4	174.040	29.97	Anchora	Shi	1	Hand Position		STATE	135.703	138.195	2.492
Shi_Anchora_4	2019-02-13 09:14:36	C:/Users/gando/Documents/Films_Nepal/20140622_Shi_Anchora_1-5.MP4	174.040	29.97	Anchora	Shi	2	Hand Position		STATE	138.196	139.206	1.010
Shi_Anchora_4	2019-02-13 09:14:36	C:/Users/gando/Documents/Films_Nepal/20140622_Shi_Anchora_1-5.MP4	174.040	29.97	Anchora	Shi	3	Hand Position		STATE	139.207	139.956	0.749
Shi_Anchora_4	2019-02-13 09:14:36	C:/Users/gando/Documents/Films_Nepal/20140622_Shi_Anchora_1-5.MP4	174.040	29.97	Anchora	Shi	36	Hand Position		STATE	139.957	140.956	0.999
Shi_Anchora_4	2019-02-13 09:14:36	C:/Users/gando/Documents/Films_Nepal/20140622_Shi_Anchora_1-5.MP4	174.040	29.97	Anchora	Shi	86	Hand Position		STATE	140.957	143.204	2.247
Shi_Anchora_4	2019-02-13 09:14:36	C:/Users/gando/Documents/Films_Nepal/20140622_Shi_Anchora_1-5.MP4	174.040	29.97	Anchora	Shi	85	Hand Position		STATE	143.205	144.707	1.502
Shi_Anchora_4	2019-02-13 09:14:36	C:/Users/gando/Documents/Films_Nepal/20140622_Shi_Anchora_1-5.MP4	174.040	29.97	Anchora	Shi	86	Hand Position		STATE	144.708	147.706	2.998
Shi_Anchora_4	2019-02-13 09:14:36	C:/Users/gando/Documents/Films_Nepal/20140622_Shi_Anchora_1-5.MP4	174.040	29.97	Anchora	Shi	88	Hand Position		STATE	147.707	149.706	1.999
Shi_Anchora_4	2019-02-13 09:14:36	C:/Users/gando/Documents/Films_Nepal/20140622_Shi_Anchora_1-5.MP4	174.040	29.97	Anchora	Shi	70	Hand Position		STATE	149.707	151.456	1.749
Shi_Anchora_4	2019-02-13 09:14:36	C:/Users/gando/Documents/Films_Nepal/20140622_Shi_Anchora_1-5.MP4	174.040	29.97	Anchora	Shi	8	Hand Position		STATE	151.457	154.455	2.998
Shi_Anchora_4	2019-02-13 09:14:36	C:/Users/gando/Documents/Films_Nepal/20140622_Shi_Anchora_1-5.MP4	174.040	29.97	Anchora	Shi	0	Other action		STATE	154.456	155.455	0.999
Shi_Anchora_4	2019-02-13 09:14:36	C:/Users/gando/Documents/Films_Nepal/20140622_Shi_Anchora_1-5.MP4	174.040	29.97	Anchora	Shi	86	Hand Position		STATE	155.456	158.704	3.248
Shi_Anchora_4	2019-02-13 09:14:36	C:/Users/gando/Documents/Films_Nepal/20140622_Shi_Anchora_1-5.MP4	174.040	29.97	Anchora	Shi	85	Hand Position		STATE	158.705	159.705	1.000
Shi_Anchora_4	2019-02-13 09:14:36	C:/Users/gando/Documents/Films_Nepal/20140622_Shi_Anchora_1-5.MP4	174.040	29.97	Anchora	Shi	11	Hand Position		STATE	159.706	164.710	5.004
Shi_Anchora_4	2019-02-13 09:14:36	C:/Users/gando/Documents/Films_Nepal/20140622_Shi_Anchora_1-5.MP4	174.040	29.97	Anchora	Shi	85	Hand Position		STATE	164.711	165.982	1.271
Shi_Anchora_4	2019-02-13 09:14:36	C:/Users/gando/Documents/Films_Nepal/20140622_Shi_Anchora_1-5.MP4	174.040	29.97	Anchora	Shi	0	Other action		STATE	165.983	166.235	0.252
