# Supplementary material for: Assessing the influence of culture on craft skills: A quantitative study with expert Nepalese potters
Source: PLoS One. 2020 Oct 1;15(10):e0239139. doi: 10.1371/journal.pone.0239139 (PMC7529208; doi:10.1371/journal.pone.0239139)
Supplement: S1 Data — (ZIP) [file pone.0239139.s007.zip › Data/Hands-Position_RawData_Boris_Sequences/Shi_Anchora-5.xlsx]

## Sheet: Aggregated events
Observation id	Observation date	Media file	Total length	FPS	Shape	Subject	Behavior	Behavioral category	Modifiers	Behavior type	Start (s)	Stop (s)	Duration (s)	Comment start	Comment stop
Shi_Anchora_5	2019-02-13 10:33:06	C:/Users/gando/Documents/Films_Nepal/20140624_Shi_Anchora_Angle2.MP4	48.480	29.97	Anchora	Shi	0	Other action		STATE	0.000	2.101	2.101
Shi_Anchora_5	2019-02-13 10:33:06	C:/Users/gando/Documents/Films_Nepal/20140624_Shi_Anchora_Angle2.MP4	48.480	29.97	Anchora	Shi	1	Hand Position		STATE	2.102	3.853	1.751
Shi_Anchora_5	2019-02-13 10:33:06	C:/Users/gando/Documents/Films_Nepal/20140624_Shi_Anchora_Angle2.MP4	48.480	29.97	Anchora	Shi	2	Hand Position		STATE	3.854	5.105	1.251
Shi_Anchora_5	2019-02-13 10:33:06	C:/Users/gando/Documents/Films_Nepal/20140624_Shi_Anchora_Angle2.MP4	48.480	29.97	Anchora	Shi	3	Hand Position		STATE	5.106	6.099	0.993
Shi_Anchora_5	2019-02-13 10:33:06	C:/Users/gando/Documents/Films_Nepal/20140624_Shi_Anchora_Angle2.MP4	48.480	29.97	Anchora	Shi	36	Hand Position		STATE	6.100	7.323	1.223
Shi_Anchora_5	2019-02-13 10:33:06	C:/Users/gando/Documents/Films_Nepal/20140624_Shi_Anchora_Angle2.MP4	48.480	29.97	Anchora	Shi	86	Hand Position		STATE	7.324	10.072	2.748
Shi_Anchora_5	2019-02-13 10:33:06	C:/Users/gando/Documents/Films_Nepal/20140624_Shi_Anchora_Angle2.MP4	48.480	29.97	Anchora	Shi	85	Hand Position		STATE	10.073	11.577	1.504
Shi_Anchora_5	2019-02-13 10:33:06	C:/Users/gando/Documents/Films_Nepal/20140624_Shi_Anchora_Angle2.MP4	48.480	29.97	Anchora	Shi	86	Hand Position		STATE	11.578	15.324	3.746
Shi_Anchora_5	2019-02-13 10:33:06	C:/Users/gando/Documents/Films_Nepal/20140624_Shi_Anchora_Angle2.MP4	48.480	29.97	Anchora	Shi	88	Hand Position		STATE	15.325	18.322	2.997
Shi_Anchora_5	2019-02-13 10:33:06	C:/Users/gando/Documents/Films_Nepal/20140624_Shi_Anchora_Angle2.MP4	48.480	29.97	Anchora	Shi	70	Hand Position		STATE	18.323	21.075	2.752
Shi_Anchora_5	2019-02-13 10:33:06	C:/Users/gando/Documents/Films_Nepal/20140624_Shi_Anchora_Angle2.MP4	48.480	29.97	Anchora	Shi	8	Hand Position		STATE	21.076	25.574	4.498
Shi_Anchora_5	2019-02-13 10:33:06	C:/Users/gando/Documents/Films_Nepal/20140624_Shi_Anchora_Angle2.MP4	48.480	29.97	Anchora	Shi	0	Other action		STATE	25.575	27.323	1.748
Shi_Anchora_5	2019-02-13 10:33:06	C:/Users/gando/Documents/Films_Nepal/20140624_Shi_Anchora_Angle2.MP4	48.480	29.97	Anchora	Shi	86	Hand Position		STATE	27.324	32.824	5.500
Shi_Anchora_5	2019-02-13 10:33:06	C:/Users/gando/Documents/Films_Nepal/20140624_Shi_Anchora_Angle2.MP4	48.480	29.97	Anchora	Shi	85	Hand Position		STATE	32.825	34.351	1.526
Shi_Anchora_5	2019-02-13 10:33:06	C:/Users/gando/Documents/Films_Nepal/20140624_Shi_Anchora_Angle2.MP4	48.480	29.97	Anchora	Shi	0	Other action		STATE	34.352	35.850	1.498
Shi_Anchora_5	2019-02-13 10:33:06	C:/Users/gando/Documents/Films_Nepal/20140624_Shi_Anchora_Angle2.MP4	48.480	29.97	Anchora	Shi	11	Hand Position		STATE	35.851	44.850	8.999
Shi_Anchora_5	2019-02-13 10:33:06	C:/Users/gando/Documents/Films_Nepal/20140624_Shi_Anchora_Angle2.MP4	48.480	29.97	Anchora	Shi	29	Hand Position		STATE	44.851	46.601	1.750
Shi_Anchora_5	2019-02-13 10:33:06	C:/Users/gando/Documents/Films_Nepal/20140624_Shi_Anchora_Angle2.MP4	48.480	29.97	Anchora	Shi	0	Other action		STATE	46.602	47.103	0.501
