# Supplementary material for: Assessing the influence of culture on craft skills: A quantitative study with expert Nepalese potters
Source: PLoS One. 2020 Oct 1;15(10):e0239139. doi: 10.1371/journal.pone.0239139 (PMC7529208; doi:10.1371/journal.pone.0239139)
Supplement: S1 Data — (ZIP) [file pone.0239139.s007.zip › Data/Hands-Position_RawData_Boris_Sequences/Shi_Ashtray-1.xlsx]

## Sheet: Aggregated events
Observation id	Observation date	Media file	Total length	FPS	Shape	Subject	Behavior	Behavioral category	Modifiers	Behavior type	Start (s)	Stop (s)	Duration (s)	Comment start	Comment stop
Shi_Ashtray_1	2019-02-13 15:06:48	C:/Users/gando/Documents/Films_Nepal/20140622_Shi_Ashtray_1-5.MP4	202.640	29.97	Ashtray	Shi	1	Hand Position		STATE	0.000	2.601	2.601
Shi_Ashtray_1	2019-02-13 15:06:48	C:/Users/gando/Documents/Films_Nepal/20140622_Shi_Ashtray_1-5.MP4	202.640	29.97	Ashtray	Shi	2	Hand Position		STATE	2.602	4.321	1.719
Shi_Ashtray_1	2019-02-13 15:06:48	C:/Users/gando/Documents/Films_Nepal/20140622_Shi_Ashtray_1-5.MP4	202.640	29.97	Ashtray	Shi	3	Hand Position		STATE	4.322	5.069	0.747
Shi_Ashtray_1	2019-02-13 15:06:48	C:/Users/gando/Documents/Films_Nepal/20140622_Shi_Ashtray_1-5.MP4	202.640	29.97	Ashtray	Shi	36	Hand Position		STATE	5.070	6.071	1.001
Shi_Ashtray_1	2019-02-13 15:06:48	C:/Users/gando/Documents/Films_Nepal/20140622_Shi_Ashtray_1-5.MP4	202.640	29.97	Ashtray	Shi	86	Hand Position		STATE	6.072	9.071	2.999
Shi_Ashtray_1	2019-02-13 15:06:48	C:/Users/gando/Documents/Films_Nepal/20140622_Shi_Ashtray_1-5.MP4	202.640	29.97	Ashtray	Shi	85	Hand Position		STATE	9.072	10.321	1.249
Shi_Ashtray_1	2019-02-13 15:06:48	C:/Users/gando/Documents/Films_Nepal/20140622_Shi_Ashtray_1-5.MP4	202.640	29.97	Ashtray	Shi	86	Hand Position		STATE	10.322	13.321	2.999
Shi_Ashtray_1	2019-02-13 15:06:48	C:/Users/gando/Documents/Films_Nepal/20140622_Shi_Ashtray_1-5.MP4	202.640	29.97	Ashtray	Shi	96	Hand Position		STATE	13.322	14.820	1.498
Shi_Ashtray_1	2019-02-13 15:06:48	C:/Users/gando/Documents/Films_Nepal/20140622_Shi_Ashtray_1-5.MP4	202.640	29.97	Ashtray	Shi	100	Hand Position		STATE	14.821	16.570	1.749
Shi_Ashtray_1	2019-02-13 15:06:48	C:/Users/gando/Documents/Films_Nepal/20140622_Shi_Ashtray_1-5.MP4	202.640	29.97	Ashtray	Shi	99	Hand Position		STATE	16.571	17.586	1.015
Shi_Ashtray_1	2019-02-13 15:06:48	C:/Users/gando/Documents/Films_Nepal/20140622_Shi_Ashtray_1-5.MP4	202.640	29.97	Ashtray	Shi	8	Hand Position		STATE	17.587	20.833	3.246
Shi_Ashtray_1	2019-02-13 15:06:48	C:/Users/gando/Documents/Films_Nepal/20140622_Shi_Ashtray_1-5.MP4	202.640	29.97	Ashtray	Shi	100	Hand Position		STATE	20.834	22.086	1.252
Shi_Ashtray_1	2019-02-13 15:06:48	C:/Users/gando/Documents/Films_Nepal/20140622_Shi_Ashtray_1-5.MP4	202.640	29.97	Ashtray	Shi	96	Hand Position		STATE	22.087	23.833	1.746
Shi_Ashtray_1	2019-02-13 15:06:48	C:/Users/gando/Documents/Films_Nepal/20140622_Shi_Ashtray_1-5.MP4	202.640	29.97	Ashtray	Shi	0	Other action		STATE	23.834	25.583	1.749
Shi_Ashtray_1	2019-02-13 15:06:48	C:/Users/gando/Documents/Films_Nepal/20140622_Shi_Ashtray_1-5.MP4	202.640	29.97	Ashtray	Shi	11	Hand Position		STATE	25.584	29.833	4.249
Shi_Ashtray_1	2019-02-13 15:06:48	C:/Users/gando/Documents/Films_Nepal/20140622_Shi_Ashtray_1-5.MP4	202.640	29.97	Ashtray	Shi	80	Hand Position		STATE	29.834	31.333	1.499
Shi_Ashtray_1	2019-02-13 15:06:48	C:/Users/gando/Documents/Films_Nepal/20140622_Shi_Ashtray_1-5.MP4	202.640	29.97	Ashtray	Shi	97	Hand Position		STATE	31.334	33.583	2.249
Shi_Ashtray_1	2019-02-13 15:06:48	C:/Users/gando/Documents/Films_Nepal/20140622_Shi_Ashtray_1-5.MP4	202.640	29.97	Ashtray	Shi	0	Other action		STATE	33.584	33.834	0.250
Shi_Ashtray_1	2019-02-13 15:06:48	C:/Users/gando/Documents/Films_Nepal/20140622_Shi_Ashtray_1-5.MP4	202.640	29.97	Ashtray	Shi	97	Hand Position		STATE	33.835	35.084	1.249
Shi_Ashtray_1	2019-02-13 15:06:48	C:/Users/gando/Documents/Films_Nepal/20140622_Shi_Ashtray_1-5.MP4	202.640	29.97	Ashtray	Shi	0	Other action		STATE	35.085	35.333	0.248
