# Supplementary material for: Assessing the influence of culture on craft skills: A quantitative study with expert Nepalese potters
Source: PLoS One. 2020 Oct 1;15(10):e0239139. doi: 10.1371/journal.pone.0239139 (PMC7529208; doi:10.1371/journal.pone.0239139)
Supplement: S1 Data — (ZIP) [file pone.0239139.s007.zip › Data/Hands-Position_RawData_Boris_Sequences/Shi_Ashtray-2.xlsx]

## Sheet: Aggregated events
Observation id	Observation date	Media file	Total length	FPS	Shape	Subject	Behavior	Behavioral category	Modifiers	Behavior type	Start (s)	Stop (s)	Duration (s)	Comment start	Comment stop
Shi_Ashtray_2	2019-02-13 18:33:44	C:/Users/gando/Documents/Films_Nepal/20140622_Shi_Ashtray_1-5.MP4	202.640	29.97	Ashtray	Shi	0	Other action		STATE	39.358	42.103	2.745
Shi_Ashtray_2	2019-02-13 18:33:44	C:/Users/gando/Documents/Films_Nepal/20140622_Shi_Ashtray_1-5.MP4	202.640	29.97	Ashtray	Shi	1	Hand Position		STATE	42.104	45.851	3.747
Shi_Ashtray_2	2019-02-13 18:33:44	C:/Users/gando/Documents/Films_Nepal/20140622_Shi_Ashtray_1-5.MP4	202.640	29.97	Ashtray	Shi	2	Hand Position		STATE	45.852	47.112	1.260
Shi_Ashtray_2	2019-02-13 18:33:44	C:/Users/gando/Documents/Films_Nepal/20140622_Shi_Ashtray_1-5.MP4	202.640	29.97	Ashtray	Shi	3	Hand Position		STATE	47.113	47.861	0.748
Shi_Ashtray_2	2019-02-13 18:33:44	C:/Users/gando/Documents/Films_Nepal/20140622_Shi_Ashtray_1-5.MP4	202.640	29.97	Ashtray	Shi	36	Hand Position		STATE	47.862	49.114	1.252
Shi_Ashtray_2	2019-02-13 18:33:44	C:/Users/gando/Documents/Films_Nepal/20140622_Shi_Ashtray_1-5.MP4	202.640	29.97	Ashtray	Shi	86	Hand Position		STATE	49.115	51.369	2.254
Shi_Ashtray_2	2019-02-13 18:33:44	C:/Users/gando/Documents/Films_Nepal/20140622_Shi_Ashtray_1-5.MP4	202.640	29.97	Ashtray	Shi	85	Hand Position		STATE	51.370	52.367	0.997
Shi_Ashtray_2	2019-02-13 18:33:44	C:/Users/gando/Documents/Films_Nepal/20140622_Shi_Ashtray_1-5.MP4	202.640	29.97	Ashtray	Shi	86	Hand Position		STATE	52.368	54.867	2.499
Shi_Ashtray_2	2019-02-13 18:33:44	C:/Users/gando/Documents/Films_Nepal/20140622_Shi_Ashtray_1-5.MP4	202.640	29.97	Ashtray	Shi	96	Hand Position		STATE	54.868	56.371	1.503
Shi_Ashtray_2	2019-02-13 18:33:44	C:/Users/gando/Documents/Films_Nepal/20140622_Shi_Ashtray_1-5.MP4	202.640	29.97	Ashtray	Shi	100	Hand Position		STATE	56.372	57.870	1.498
Shi_Ashtray_2	2019-02-13 18:33:44	C:/Users/gando/Documents/Films_Nepal/20140622_Shi_Ashtray_1-5.MP4	202.640	29.97	Ashtray	Shi	96	Hand Position		STATE	57.871	59.121	1.250
Shi_Ashtray_2	2019-02-13 18:33:44	C:/Users/gando/Documents/Films_Nepal/20140622_Shi_Ashtray_1-5.MP4	202.640	29.97	Ashtray	Shi	8	Hand Position		STATE	59.122	60.630	1.508
Shi_Ashtray_2	2019-02-13 18:33:44	C:/Users/gando/Documents/Films_Nepal/20140622_Shi_Ashtray_1-5.MP4	202.640	29.97	Ashtray	Shi	48	Hand Position		STATE	60.631	63.120	2.489
Shi_Ashtray_2	2019-02-13 18:33:44	C:/Users/gando/Documents/Films_Nepal/20140622_Shi_Ashtray_1-5.MP4	202.640	29.97	Ashtray	Shi	100	Hand Position		STATE	63.121	64.374	1.253
Shi_Ashtray_2	2019-02-13 18:33:44	C:/Users/gando/Documents/Films_Nepal/20140622_Shi_Ashtray_1-5.MP4	202.640	29.97	Ashtray	Shi	96	Hand Position		STATE	64.375	65.621	1.246
Shi_Ashtray_2	2019-02-13 18:33:44	C:/Users/gando/Documents/Films_Nepal/20140622_Shi_Ashtray_1-5.MP4	202.640	29.97	Ashtray	Shi	0	Other action		STATE	65.622	67.372	1.750
Shi_Ashtray_2	2019-02-13 18:33:44	C:/Users/gando/Documents/Films_Nepal/20140622_Shi_Ashtray_1-5.MP4	202.640	29.97	Ashtray	Shi	11	Hand Position		STATE	67.373	71.622	4.249
Shi_Ashtray_2	2019-02-13 18:33:44	C:/Users/gando/Documents/Films_Nepal/20140622_Shi_Ashtray_1-5.MP4	202.640	29.97	Ashtray	Shi	80	Hand Position		STATE	71.623	73.122	1.499
Shi_Ashtray_2	2019-02-13 18:33:44	C:/Users/gando/Documents/Films_Nepal/20140622_Shi_Ashtray_1-5.MP4	202.640	29.97	Ashtray	Shi	97	Hand Position		STATE	73.123	75.121	1.998
Shi_Ashtray_2	2019-02-13 18:33:44	C:/Users/gando/Documents/Films_Nepal/20140622_Shi_Ashtray_1-5.MP4	202.640	29.97	Ashtray	Shi	0	Other action		STATE	75.122	75.871	0.749
Shi_Ashtray_2	2019-02-13 18:33:44	C:/Users/gando/Documents/Films_Nepal/20140622_Shi_Ashtray_1-5.MP4	202.640	29.97	Ashtray	Shi	97	Hand Position		STATE	75.872	77.123	1.251
Shi_Ashtray_2	2019-02-13 18:33:44	C:/Users/gando/Documents/Films_Nepal/20140622_Shi_Ashtray_1-5.MP4	202.640	29.97	Ashtray	Shi	0	Other action		STATE	77.124	77.873	0.749
Shi_Ashtray_2	2019-02-13 18:33:44	C:/Users/gando/Documents/Films_Nepal/20140622_Shi_Ashtray_1-5.MP4	202.640	29.97	Ashtray	Shi	11	Hand Position		STATE	77.874	82.371	4.497
Shi_Ashtray_2	2019-02-13 18:33:44	C:/Users/gando/Documents/Films_Nepal/20140622_Shi_Ashtray_1-5.MP4	202.640	29.97	Ashtray	Shi	0	Other action		STATE	82.372	84.151	1.779
