# Supplementary material for: Assessing the influence of culture on craft skills: A quantitative study with expert Nepalese potters
Source: PLoS One. 2020 Oct 1;15(10):e0239139. doi: 10.1371/journal.pone.0239139 (PMC7529208; doi:10.1371/journal.pone.0239139)
Supplement: S1 Data — (ZIP) [file pone.0239139.s007.zip › Data/Hands-Position_RawData_Boris_Sequences/Shi_Ashtray-3.xlsx]

## Sheet: Aggregated events
Observation id	Observation date	Media file	Total length	FPS	Shape	Subject	Behavior	Behavioral category	Modifiers	Behavior type	Start (s)	Stop (s)	Duration (s)	Comment start	Comment stop
Shi_Ashtray_3	2019-02-13 18:48:58	C:/Users/gando/Documents/Films_Nepal/20140622_Shi_Ashtray_1-5.MP4	202.640	29.97	Ashtray	Shi	0	Other action		STATE	90.905	93.155	2.250
Shi_Ashtray_3	2019-02-13 18:48:58	C:/Users/gando/Documents/Films_Nepal/20140622_Shi_Ashtray_1-5.MP4	202.640	29.97	Ashtray	Shi	1	Hand Position		STATE	93.156	94.905	1.749
Shi_Ashtray_3	2019-02-13 18:48:58	C:/Users/gando/Documents/Films_Nepal/20140622_Shi_Ashtray_1-5.MP4	202.640	29.97	Ashtray	Shi	2	Hand Position		STATE	94.906	96.159	1.253
Shi_Ashtray_3	2019-02-13 18:48:58	C:/Users/gando/Documents/Films_Nepal/20140622_Shi_Ashtray_1-5.MP4	202.640	29.97	Ashtray	Shi	3	Hand Position		STATE	96.160	97.156	0.996
Shi_Ashtray_3	2019-02-13 18:48:58	C:/Users/gando/Documents/Films_Nepal/20140622_Shi_Ashtray_1-5.MP4	202.640	29.97	Ashtray	Shi	36	Hand Position		STATE	97.157	97.905	0.748
Shi_Ashtray_3	2019-02-13 18:48:58	C:/Users/gando/Documents/Films_Nepal/20140622_Shi_Ashtray_1-5.MP4	202.640	29.97	Ashtray	Shi	86	Hand Position		STATE	97.906	100.408	2.502
Shi_Ashtray_3	2019-02-13 18:48:58	C:/Users/gando/Documents/Films_Nepal/20140622_Shi_Ashtray_1-5.MP4	202.640	29.97	Ashtray	Shi	85	Hand Position		STATE	100.409	101.656	1.247
Shi_Ashtray_3	2019-02-13 18:48:58	C:/Users/gando/Documents/Films_Nepal/20140622_Shi_Ashtray_1-5.MP4	202.640	29.97	Ashtray	Shi	86	Hand Position		STATE	101.657	104.654	2.997
Shi_Ashtray_3	2019-02-13 18:48:58	C:/Users/gando/Documents/Films_Nepal/20140622_Shi_Ashtray_1-5.MP4	202.640	29.97	Ashtray	Shi	96	Hand Position		STATE	104.655	105.906	1.251
Shi_Ashtray_3	2019-02-13 18:48:58	C:/Users/gando/Documents/Films_Nepal/20140622_Shi_Ashtray_1-5.MP4	202.640	29.97	Ashtray	Shi	100	Hand Position		STATE	105.907	107.405	1.498
Shi_Ashtray_3	2019-02-13 18:48:58	C:/Users/gando/Documents/Films_Nepal/20140622_Shi_Ashtray_1-5.MP4	202.640	29.97	Ashtray	Shi	96	Hand Position		STATE	107.406	108.176	0.770
Shi_Ashtray_3	2019-02-13 18:48:58	C:/Users/gando/Documents/Films_Nepal/20140622_Shi_Ashtray_1-5.MP4	202.640	29.97	Ashtray	Shi	8	Hand Position		STATE	108.177	111.425	3.248
Shi_Ashtray_3	2019-02-13 18:48:58	C:/Users/gando/Documents/Films_Nepal/20140622_Shi_Ashtray_1-5.MP4	202.640	29.97	Ashtray	Shi	100	Hand Position		STATE	111.426	112.177	0.751
Shi_Ashtray_3	2019-02-13 18:48:58	C:/Users/gando/Documents/Films_Nepal/20140622_Shi_Ashtray_1-5.MP4	202.640	29.97	Ashtray	Shi	99	Hand Position		STATE	112.178	113.927	1.749
Shi_Ashtray_3	2019-02-13 18:48:58	C:/Users/gando/Documents/Films_Nepal/20140622_Shi_Ashtray_1-5.MP4	202.640	29.97	Ashtray	Shi	0	Other action		STATE	113.928	117.678	3.750
Shi_Ashtray_3	2019-02-13 18:48:58	C:/Users/gando/Documents/Films_Nepal/20140622_Shi_Ashtray_1-5.MP4	202.640	29.97	Ashtray	Shi	11	Hand Position		STATE	117.679	121.178	3.499
Shi_Ashtray_3	2019-02-13 18:48:58	C:/Users/gando/Documents/Films_Nepal/20140622_Shi_Ashtray_1-5.MP4	202.640	29.97	Ashtray	Shi	80	Hand Position		STATE	121.179	122.681	1.502
Shi_Ashtray_3	2019-02-13 18:48:58	C:/Users/gando/Documents/Films_Nepal/20140622_Shi_Ashtray_1-5.MP4	202.640	29.97	Ashtray	Shi	97	Hand Position		STATE	122.682	124.180	1.498
Shi_Ashtray_3	2019-02-13 18:48:58	C:/Users/gando/Documents/Films_Nepal/20140622_Shi_Ashtray_1-5.MP4	202.640	29.97	Ashtray	Shi	0	Other action		STATE	124.181	124.930	0.749
Shi_Ashtray_3	2019-02-13 18:48:58	C:/Users/gando/Documents/Films_Nepal/20140622_Shi_Ashtray_1-5.MP4	202.640	29.97	Ashtray	Shi	97	Hand Position		STATE	124.931	126.179	1.248
Shi_Ashtray_3	2019-02-13 18:48:58	C:/Users/gando/Documents/Films_Nepal/20140622_Shi_Ashtray_1-5.MP4	202.640	29.97	Ashtray	Shi	0	Other action		STATE	126.180	126.930	0.750
Shi_Ashtray_3	2019-02-13 18:48:58	C:/Users/gando/Documents/Films_Nepal/20140622_Shi_Ashtray_1-5.MP4	202.640	29.97	Ashtray	Shi	11	Hand Position		STATE	126.931	129.678	2.747
Shi_Ashtray_3	2019-02-13 18:48:58	C:/Users/gando/Documents/Films_Nepal/20140622_Shi_Ashtray_1-5.MP4	202.640	29.97	Ashtray	Shi	80	Hand Position		STATE	129.679	130.929	1.250
Shi_Ashtray_3	2019-02-13 18:48:58	C:/Users/gando/Documents/Films_Nepal/20140622_Shi_Ashtray_1-5.MP4	202.640	29.97	Ashtray	Shi	97	Hand Position		STATE	130.930	133.179	2.249
Shi_Ashtray_3	2019-02-13 18:48:58	C:/Users/gando/Documents/Films_Nepal/20140622_Shi_Ashtray_1-5.MP4	202.640	29.97	Ashtray	Shi	0	Other action		STATE	133.180	133.929	0.749
