# Supplementary material for: Assessing the influence of culture on craft skills: A quantitative study with expert Nepalese potters
Source: PLoS One. 2020 Oct 1;15(10):e0239139. doi: 10.1371/journal.pone.0239139 (PMC7529208; doi:10.1371/journal.pone.0239139)
Supplement: S1 Data — (ZIP) [file pone.0239139.s007.zip › Data/Hands-Position_RawData_Boris_Sequences/Shi_Ashtray-4-5.xlsx]

## Sheet: Aggregated events
Observation id	Observation date	Media file	Total length	FPS	Shape	Subject	Behavior	Behavioral category	Modifiers	Behavior type	Start (s)	Stop (s)	Duration (s)	Comment start	Comment stop
Shi_Ashtray_5	2019-02-13 19:10:36	C:/Users/gando/Documents/Films_Nepal/20140624_Shi_Ashtray_Angle2.MP4	49.980	29.97	Ashtray	Shi	0	Other action		STATE	0.000	0.600	0.600
Shi_Ashtray_5	2019-02-13 19:10:36	C:/Users/gando/Documents/Films_Nepal/20140624_Shi_Ashtray_Angle2.MP4	49.980	29.97	Ashtray	Shi	1	Hand Position		STATE	0.601	2.599	1.998
Shi_Ashtray_5	2019-02-13 19:10:36	C:/Users/gando/Documents/Films_Nepal/20140624_Shi_Ashtray_Angle2.MP4	49.980	29.97	Ashtray	Shi	2	Hand Position		STATE	2.600	3.851	1.251
Shi_Ashtray_5	2019-02-13 19:10:36	C:/Users/gando/Documents/Films_Nepal/20140624_Shi_Ashtray_Angle2.MP4	49.980	29.97	Ashtray	Shi	3	Hand Position		STATE	3.852	5.353	1.501
Shi_Ashtray_5	2019-02-13 19:10:36	C:/Users/gando/Documents/Films_Nepal/20140624_Shi_Ashtray_Angle2.MP4	49.980	29.97	Ashtray	Shi	36	Hand Position		STATE	5.354	6.573	1.219
Shi_Ashtray_5	2019-02-13 19:10:36	C:/Users/gando/Documents/Films_Nepal/20140624_Shi_Ashtray_Angle2.MP4	49.980	29.97	Ashtray	Shi	86	Hand Position		STATE	6.574	9.081	2.507
Shi_Ashtray_5	2019-02-13 19:10:36	C:/Users/gando/Documents/Films_Nepal/20140624_Shi_Ashtray_Angle2.MP4	49.980	29.97	Ashtray	Shi	85	Hand Position		STATE	9.082	10.824	1.742
Shi_Ashtray_5	2019-02-13 19:10:36	C:/Users/gando/Documents/Films_Nepal/20140624_Shi_Ashtray_Angle2.MP4	49.980	29.97	Ashtray	Shi	86	Hand Position		STATE	10.825	13.823	2.998
Shi_Ashtray_5	2019-02-13 19:10:36	C:/Users/gando/Documents/Films_Nepal/20140624_Shi_Ashtray_Angle2.MP4	49.980	29.97	Ashtray	Shi	96	Hand Position		STATE	13.824	15.323	1.499
Shi_Ashtray_5	2019-02-13 19:10:36	C:/Users/gando/Documents/Films_Nepal/20140624_Shi_Ashtray_Angle2.MP4	49.980	29.97	Ashtray	Shi	100	Hand Position		STATE	15.324	18.074	2.750
Shi_Ashtray_5	2019-02-13 19:10:36	C:/Users/gando/Documents/Films_Nepal/20140624_Shi_Ashtray_Angle2.MP4	49.980	29.97	Ashtray	Shi	96	Hand Position		STATE	18.075	19.325	1.250
Shi_Ashtray_5	2019-02-13 19:10:36	C:/Users/gando/Documents/Films_Nepal/20140624_Shi_Ashtray_Angle2.MP4	49.980	29.97	Ashtray	Shi	8	Hand Position		STATE	19.326	23.827	4.501
Shi_Ashtray_5	2019-02-13 19:10:36	C:/Users/gando/Documents/Films_Nepal/20140624_Shi_Ashtray_Angle2.MP4	49.980	29.97	Ashtray	Shi	100	Hand Position		STATE	23.828	25.074	1.246
Shi_Ashtray_5	2019-02-13 19:10:36	C:/Users/gando/Documents/Films_Nepal/20140624_Shi_Ashtray_Angle2.MP4	49.980	29.97	Ashtray	Shi	99	Hand Position		STATE	25.075	27.072	1.997
Shi_Ashtray_5	2019-02-13 19:10:36	C:/Users/gando/Documents/Films_Nepal/20140624_Shi_Ashtray_Angle2.MP4	49.980	29.97	Ashtray	Shi	0	Other action		STATE	27.073	29.324	2.251
Shi_Ashtray_5	2019-02-13 19:10:36	C:/Users/gando/Documents/Films_Nepal/20140624_Shi_Ashtray_Angle2.MP4	49.980	29.97	Ashtray	Shi	11	Hand Position		STATE	29.325	34.824	5.499
Shi_Ashtray_5	2019-02-13 19:10:36	C:/Users/gando/Documents/Films_Nepal/20140624_Shi_Ashtray_Angle2.MP4	49.980	29.97	Ashtray	Shi	80	Hand Position		STATE	34.825	36.822	1.997
Shi_Ashtray_5	2019-02-13 19:10:36	C:/Users/gando/Documents/Films_Nepal/20140624_Shi_Ashtray_Angle2.MP4	49.980	29.97	Ashtray	Shi	97	Hand Position		STATE	36.823	41.355	4.532
Shi_Ashtray_5	2019-02-13 19:10:36	C:/Users/gando/Documents/Films_Nepal/20140624_Shi_Ashtray_Angle2.MP4	49.980	29.97	Ashtray	Shi	0	Other action		STATE	41.356	41.610	0.254
Shi_Ashtray_5	2019-02-13 19:10:36	C:/Users/gando/Documents/Films_Nepal/20140624_Shi_Ashtray_Angle2.MP4	49.980	29.97	Ashtray	Shi	80	Hand Position		STATE	41.611	42.611	1.000
Shi_Ashtray_5	2019-02-13 19:10:36	C:/Users/gando/Documents/Films_Nepal/20140624_Shi_Ashtray_Angle2.MP4	49.980	29.97	Ashtray	Shi	0	Other action		STATE	42.612	44.109	1.497
Shi_Ashtray_5	2019-02-13 19:10:36	C:/Users/gando/Documents/Films_Nepal/20140624_Shi_Ashtray_Angle2.MP4	49.980	29.97	Ashtray	Shi	97	Hand Position		STATE	44.110	47.113	3.003
Shi_Ashtray_5	2019-02-13 19:10:36	C:/Users/gando/Documents/Films_Nepal/20140624_Shi_Ashtray_Angle2.MP4	49.980	29.97	Ashtray	Shi	0	Other action		STATE	47.114	49.360	2.246
Shi_Ashtray_4	2019-02-13 19:01:02	C:/Users/gando/Documents/Films_Nepal/20140622_Shi_Ashtray_1-5.MP4	202.640	29.97	Ashtray	Shi	0	Other action		STATE	137.458	140.702	3.244
Shi_Ashtray_4	2019-02-13 19:01:02	C:/Users/gando/Documents/Films_Nepal/20140622_Shi_Ashtray_1-5.MP4	202.640	29.97	Ashtray	Shi	1	Hand Position		STATE	140.703	143.200	2.497
Shi_Ashtray_4	2019-02-13 19:01:02	C:/Users/gando/Documents/Films_Nepal/20140622_Shi_Ashtray_1-5.MP4	202.640	29.97	Ashtray	Shi	2	Hand Position		STATE	143.201	144.451	1.250
Shi_Ashtray_4	2019-02-13 19:01:02	C:/Users/gando/Documents/Films_Nepal/20140622_Shi_Ashtray_1-5.MP4	202.640	29.97	Ashtray	Shi	3	Hand Position		STATE	144.452	145.451	0.999
Shi_Ashtray_4	2019-02-13 19:01:02	C:/Users/gando/Documents/Films_Nepal/20140622_Shi_Ashtray_1-5.MP4	202.640	29.97	Ashtray	Shi	36	Hand Position		STATE	145.452	146.451	0.999
Shi_Ashtray_4	2019-02-13 19:01:02	C:/Users/gando/Documents/Films_Nepal/20140622_Shi_Ashtray_1-5.MP4	202.640	29.97	Ashtray	Shi	86	Hand Position		STATE	146.452	148.950	2.498
Shi_Ashtray_4	2019-02-13 19:01:02	C:/Users/gando/Documents/Films_Nepal/20140622_Shi_Ashtray_1-5.MP4	202.640	29.97	Ashtray	Shi	85	Hand Position		STATE	148.951	150.199	1.248
Shi_Ashtray_4	2019-02-13 19:01:02	C:/Users/gando/Documents/Films_Nepal/20140622_Shi_Ashtray_1-5.MP4	202.640	29.97	Ashtray	Shi	86	Hand Position		STATE	150.200	153.450	3.250
Shi_Ashtray_4	2019-02-13 19:01:02	C:/Users/gando/Documents/Films_Nepal/20140622_Shi_Ashtray_1-5.MP4	202.640	29.97	Ashtray	Shi	96	Hand Position		STATE	153.451	154.704	1.253
Shi_Ashtray_4	2019-02-13 19:01:02	C:/Users/gando/Documents/Films_Nepal/20140622_Shi_Ashtray_1-5.MP4	202.640	29.97	Ashtray	Shi	100	Hand Position		STATE	154.705	156.449	1.744
Shi_Ashtray_4	2019-02-13 19:01:02	C:/Users/gando/Documents/Films_Nepal/20140622_Shi_Ashtray_1-5.MP4	202.640	29.97	Ashtray	Shi	96	Hand Position		STATE	156.450	157.459	1.009
Shi_Ashtray_4	2019-02-13 19:01:02	C:/Users/gando/Documents/Films_Nepal/20140622_Shi_Ashtray_1-5.MP4	202.640	29.97	Ashtray	Shi	8	Hand Position		STATE	157.460	160.700	3.240
Shi_Ashtray_4	2019-02-13 19:01:02	C:/Users/gando/Documents/Films_Nepal/20140622_Shi_Ashtray_1-5.MP4	202.640	29.97	Ashtray	Shi	100	Hand Position		STATE	160.701	162.200	1.499
Shi_Ashtray_4	2019-02-13 19:01:02	C:/Users/gando/Documents/Films_Nepal/20140622_Shi_Ashtray_1-5.MP4	202.640	29.97	Ashtray	Shi	99	Hand Position		STATE	162.201	163.203	1.002
Shi_Ashtray_4	2019-02-13 19:01:02	C:/Users/gando/Documents/Films_Nepal/20140622_Shi_Ashtray_1-5.MP4	202.640	29.97	Ashtray	Shi	0	Other action		STATE	163.204	168.200	4.996
Shi_Ashtray_4	2019-02-13 19:01:02	C:/Users/gando/Documents/Films_Nepal/20140622_Shi_Ashtray_1-5.MP4	202.640	29.97	Ashtray	Shi	11	Hand Position		STATE	168.201	171.700	3.499
Shi_Ashtray_4	2019-02-13 19:01:02	C:/Users/gando/Documents/Films_Nepal/20140622_Shi_Ashtray_1-5.MP4	202.640	29.97	Ashtray	Shi	80	Hand Position		STATE	171.701	173.449	1.748
Shi_Ashtray_4	2019-02-13 19:01:02	C:/Users/gando/Documents/Films_Nepal/20140622_Shi_Ashtray_1-5.MP4	202.640	29.97	Ashtray	Shi	97	Hand Position		STATE	173.450	175.450	2.000
Shi_Ashtray_4	2019-02-13 19:01:02	C:/Users/gando/Documents/Films_Nepal/20140622_Shi_Ashtray_1-5.MP4	202.640	29.97	Ashtray	Shi	0	Other action		STATE	175.451	176.200	0.749
Shi_Ashtray_4	2019-02-13 19:01:02	C:/Users/gando/Documents/Films_Nepal/20140622_Shi_Ashtray_1-5.MP4	202.640	29.97	Ashtray	Shi	11	Hand Position		STATE	176.201	180.201	4.000
Shi_Ashtray_4	2019-02-13 19:01:02	C:/Users/gando/Documents/Films_Nepal/20140622_Shi_Ashtray_1-5.MP4	202.640	29.97	Ashtray	Shi	80	Hand Position		STATE	180.202	181.450	1.248
Shi_Ashtray_4	2019-02-13 19:01:02	C:/Users/gando/Documents/Films_Nepal/20140622_Shi_Ashtray_1-5.MP4	202.640	29.97	Ashtray	Shi	97	Hand Position		STATE	181.451	182.949	1.498
Shi_Ashtray_4	2019-02-13 19:01:02	C:/Users/gando/Documents/Films_Nepal/20140622_Shi_Ashtray_1-5.MP4	202.640	29.97	Ashtray	Shi	0	Other action		STATE	182.950	183.451	0.501
