# Supplementary material for: Assessing the influence of culture on craft skills: A quantitative study with expert Nepalese potters
Source: PLoS One. 2020 Oct 1;15(10):e0239139. doi: 10.1371/journal.pone.0239139 (PMC7529208; doi:10.1371/journal.pone.0239139)
Supplement: S1 Data — (ZIP) [file pone.0239139.s007.zip › Data/Hands-Position_RawData_Boris_Sequences/Shi_Money-Bank.xlsx]

## Sheet: Aggregated events
Observation id	Observation date	Media file	Total length	FPS	Shape	Subject	Behavior	Behavioral category	Modifiers	Behavior type	Start (s)	Stop (s)	Duration (s)	Comment start	Comment stop
Shi_Money-Bank_1	2019-02-14 15:01:21	C:/Users/gando/Documents/Films_Nepal/20140622_Shi_MoneyBank_1-5.MP4	549.950	29.97	Money-bank	Shi	0	Other action		STATE	0.000	2.103	2.103
Shi_Money-Bank_1	2019-02-14 15:01:21	C:/Users/gando/Documents/Films_Nepal/20140622_Shi_MoneyBank_1-5.MP4	549.950	29.97	Money-bank	Shi	1	Hand Position		STATE	2.104	5.851	3.747
Shi_Money-Bank_1	2019-02-14 15:01:21	C:/Users/gando/Documents/Films_Nepal/20140622_Shi_MoneyBank_1-5.MP4	549.950	29.97	Money-bank	Shi	2	Hand Position		STATE	5.852	7.326	1.474
Shi_Money-Bank_1	2019-02-14 15:01:21	C:/Users/gando/Documents/Films_Nepal/20140622_Shi_MoneyBank_1-5.MP4	549.950	29.97	Money-bank	Shi	3	Hand Position		STATE	7.327	8.076	0.749
Shi_Money-Bank_1	2019-02-14 15:01:21	C:/Users/gando/Documents/Films_Nepal/20140622_Shi_MoneyBank_1-5.MP4	549.950	29.97	Money-bank	Shi	36	Hand Position		STATE	8.077	9.850	1.773
Shi_Money-Bank_1	2019-02-14 15:01:21	C:/Users/gando/Documents/Films_Nepal/20140622_Shi_MoneyBank_1-5.MP4	549.950	29.97	Money-bank	Shi	86	Hand Position		STATE	9.851	12.828	2.977
Shi_Money-Bank_1	2019-02-14 15:01:21	C:/Users/gando/Documents/Films_Nepal/20140622_Shi_MoneyBank_1-5.MP4	549.950	29.97	Money-bank	Shi	85	Hand Position		STATE	12.829	14.323	1.494
Shi_Money-Bank_1	2019-02-14 15:01:21	C:/Users/gando/Documents/Films_Nepal/20140622_Shi_MoneyBank_1-5.MP4	549.950	29.97	Money-bank	Shi	86	Hand Position		STATE	14.324	18.325	4.001
Shi_Money-Bank_1	2019-02-14 15:01:21	C:/Users/gando/Documents/Films_Nepal/20140622_Shi_MoneyBank_1-5.MP4	549.950	29.97	Money-bank	Shi	85	Hand Position		STATE	18.326	20.337	2.011
Shi_Money-Bank_1	2019-02-14 15:01:21	C:/Users/gando/Documents/Films_Nepal/20140622_Shi_MoneyBank_1-5.MP4	549.950	29.97	Money-bank	Shi	88	Hand Position		STATE	20.338	22.837	2.499
Shi_Money-Bank_1	2019-02-14 15:01:21	C:/Users/gando/Documents/Films_Nepal/20140622_Shi_MoneyBank_1-5.MP4	549.950	29.97	Money-bank	Shi	48	Hand Position		STATE	22.838	28.585	5.747
Shi_Money-Bank_1	2019-02-14 15:01:21	C:/Users/gando/Documents/Films_Nepal/20140622_Shi_MoneyBank_1-5.MP4	549.950	29.97	Money-bank	Shi	0	Other action		STATE	28.586	29.338	0.752
Shi_Money-Bank_1	2019-02-14 15:01:21	C:/Users/gando/Documents/Films_Nepal/20140622_Shi_MoneyBank_1-5.MP4	549.950	29.97	Money-bank	Shi	86	Hand Position		STATE	29.339	32.838	3.499
Shi_Money-Bank_1	2019-02-14 15:01:21	C:/Users/gando/Documents/Films_Nepal/20140622_Shi_MoneyBank_1-5.MP4	549.950	29.97	Money-bank	Shi	85	Hand Position		STATE	32.839	34.340	1.501
Shi_Money-Bank_1	2019-02-14 15:01:21	C:/Users/gando/Documents/Films_Nepal/20140622_Shi_MoneyBank_1-5.MP4	549.950	29.97	Money-bank	Shi	0	Other action		STATE	34.341	36.087	1.746
Shi_Money-Bank_1	2019-02-14 15:01:21	C:/Users/gando/Documents/Films_Nepal/20140622_Shi_MoneyBank_1-5.MP4	549.950	29.97	Money-bank	Shi	88	Hand Position		STATE	36.088	37.836	1.748
Shi_Money-Bank_1	2019-02-14 15:01:21	C:/Users/gando/Documents/Films_Nepal/20140622_Shi_MoneyBank_1-5.MP4	549.950	29.97	Money-bank	Shi	11	Hand Position		STATE	37.837	55.359	17.522
Shi_Money-Bank_1	2019-02-14 15:01:21	C:/Users/gando/Documents/Films_Nepal/20140622_Shi_MoneyBank_1-5.MP4	549.950	29.97	Money-bank	Shi	0	Other action		STATE	55.360	58.604	3.244
Shi_Money-Bank_1	2019-02-14 15:01:21	C:/Users/gando/Documents/Films_Nepal/20140622_Shi_MoneyBank_1-5.MP4	549.950	29.97	Money-bank	Shi	86	Hand Position		STATE	58.605	63.874	5.269
Shi_Money-Bank_1	2019-02-14 15:01:21	C:/Users/gando/Documents/Films_Nepal/20140622_Shi_MoneyBank_1-5.MP4	549.950	29.97	Money-bank	Shi	92	Hand Position		STATE	63.875	67.125	3.250
Shi_Money-Bank_1	2019-02-14 15:01:21	C:/Users/gando/Documents/Films_Nepal/20140622_Shi_MoneyBank_1-5.MP4	549.950	29.97	Money-bank	Shi	0	Other action		STATE	67.126	67.633	0.507
Shi_Money-Bank_1	2019-02-14 15:01:21	C:/Users/gando/Documents/Films_Nepal/20140622_Shi_MoneyBank_1-5.MP4	549.950	29.97	Money-bank	Shi	29	Hand Position		STATE	67.634	68.876	1.242
Shi_Money-Bank_1	2019-02-14 15:01:21	C:/Users/gando/Documents/Films_Nepal/20140622_Shi_MoneyBank_1-5.MP4	549.950	29.97	Money-bank	Shi	11	Hand Position		STATE	68.877	75.124	6.247
Shi_Money-Bank_1	2019-02-14 15:01:21	C:/Users/gando/Documents/Films_Nepal/20140622_Shi_MoneyBank_1-5.MP4	549.950	29.97	Money-bank	Shi	92	Hand Position		STATE	75.125	77.877	2.752
Shi_Money-Bank_1	2019-02-14 15:01:21	C:/Users/gando/Documents/Films_Nepal/20140622_Shi_MoneyBank_1-5.MP4	549.950	29.97	Money-bank	Shi	93	Hand Position		STATE	77.878	80.642	2.764
Shi_Money-Bank_1	2019-02-14 15:01:21	C:/Users/gando/Documents/Films_Nepal/20140622_Shi_MoneyBank_1-5.MP4	549.950	29.97	Money-bank	Shi	92	Hand Position		STATE	80.643	83.391	2.748
Shi_Money-Bank_1	2019-02-14 15:01:21	C:/Users/gando/Documents/Films_Nepal/20140622_Shi_MoneyBank_1-5.MP4	549.950	29.97	Money-bank	Shi	0	Other action		STATE	83.392	84.891	1.499
Shi_Money-Bank_1	2019-02-14 15:01:21	C:/Users/gando/Documents/Films_Nepal/20140622_Shi_MoneyBank_1-5.MP4	549.950	29.97	Money-bank	Shi	10	Hand Position		STATE	84.892	87.143	2.251
Shi_Money-Bank_1	2019-02-14 15:01:21	C:/Users/gando/Documents/Films_Nepal/20140622_Shi_MoneyBank_1-5.MP4	549.950	29.97	Money-bank	Shi	80	Hand Position		STATE	87.144	89.641	2.497
Shi_Money-Bank_1	2019-02-14 15:01:21	C:/Users/gando/Documents/Films_Nepal/20140622_Shi_MoneyBank_1-5.MP4	549.950	29.97	Money-bank	Shi	0	Other action		STATE	89.642	90.157	0.515
Shi_Money-Bank_2	2019-02-14 15:24:39	C:/Users/gando/Documents/Films_Nepal/20140622_Shi_MoneyBank_1-5.MP4	549.950	29.97	Money-bank	Shi	0	Other action		STATE	97.666	100.408	2.742
Shi_Money-Bank_2	2019-02-14 15:24:39	C:/Users/gando/Documents/Films_Nepal/20140622_Shi_MoneyBank_1-5.MP4	549.950	29.97	Money-bank	Shi	1	Hand Position		STATE	100.409	104.409	4.000
Shi_Money-Bank_2	2019-02-14 15:24:39	C:/Users/gando/Documents/Films_Nepal/20140622_Shi_MoneyBank_1-5.MP4	549.950	29.97	Money-bank	Shi	2	Hand Position		STATE	104.410	105.660	1.250
Shi_Money-Bank_2	2019-02-14 15:24:39	C:/Users/gando/Documents/Films_Nepal/20140622_Shi_MoneyBank_1-5.MP4	549.950	29.97	Money-bank	Shi	3	Hand Position		STATE	105.661	107.158	1.497
Shi_Money-Bank_2	2019-02-14 15:24:39	C:/Users/gando/Documents/Films_Nepal/20140622_Shi_MoneyBank_1-5.MP4	549.950	29.97	Money-bank	Shi	36	Hand Position		STATE	107.159	108.674	1.515
Shi_Money-Bank_2	2019-02-14 15:24:39	C:/Users/gando/Documents/Films_Nepal/20140622_Shi_MoneyBank_1-5.MP4	549.950	29.97	Money-bank	Shi	86	Hand Position		STATE	108.675	111.175	2.500
Shi_Money-Bank_2	2019-02-14 15:24:39	C:/Users/gando/Documents/Films_Nepal/20140622_Shi_MoneyBank_1-5.MP4	549.950	29.97	Money-bank	Shi	85	Hand Position		STATE	111.176	112.925	1.749
Shi_Money-Bank_2	2019-02-14 15:24:39	C:/Users/gando/Documents/Films_Nepal/20140622_Shi_MoneyBank_1-5.MP4	549.950	29.97	Money-bank	Shi	86	Hand Position		STATE	112.926	116.425	3.499
Shi_Money-Bank_2	2019-02-14 15:24:39	C:/Users/gando/Documents/Films_Nepal/20140622_Shi_MoneyBank_1-5.MP4	549.950	29.97	Money-bank	Shi	85	Hand Position		STATE	116.426	117.927	1.501
Shi_Money-Bank_2	2019-02-14 15:24:39	C:/Users/gando/Documents/Films_Nepal/20140622_Shi_MoneyBank_1-5.MP4	549.950	29.97	Money-bank	Shi	88	Hand Position		STATE	117.928	120.924	2.996
Shi_Money-Bank_2	2019-02-14 15:24:39	C:/Users/gando/Documents/Films_Nepal/20140622_Shi_MoneyBank_1-5.MP4	549.950	29.97	Money-bank	Shi	48	Hand Position		STATE	120.925	126.174	5.249
Shi_Money-Bank_2	2019-02-14 15:24:39	C:/Users/gando/Documents/Films_Nepal/20140622_Shi_MoneyBank_1-5.MP4	549.950	29.97	Money-bank	Shi	86	Hand Position		STATE	126.175	129.426	3.251
Shi_Money-Bank_2	2019-02-14 15:24:39	C:/Users/gando/Documents/Films_Nepal/20140622_Shi_MoneyBank_1-5.MP4	549.950	29.97	Money-bank	Shi	85	Hand Position		STATE	129.427	130.424	0.997
Shi_Money-Bank_2	2019-02-14 15:24:39	C:/Users/gando/Documents/Films_Nepal/20140622_Shi_MoneyBank_1-5.MP4	549.950	29.97	Money-bank	Shi	11	Hand Position		STATE	130.425	146.176	15.751
Shi_Money-Bank_2	2019-02-14 15:24:39	C:/Users/gando/Documents/Films_Nepal/20140622_Shi_MoneyBank_1-5.MP4	549.950	29.97	Money-bank	Shi	0	Other action		STATE	146.177	148.674	2.497
Shi_Money-Bank_2	2019-02-14 15:24:39	C:/Users/gando/Documents/Films_Nepal/20140622_Shi_MoneyBank_1-5.MP4	549.950	29.97	Money-bank	Shi	86	Hand Position		STATE	148.675	152.925	4.250
Shi_Money-Bank_2	2019-02-14 15:24:39	C:/Users/gando/Documents/Films_Nepal/20140622_Shi_MoneyBank_1-5.MP4	549.950	29.97	Money-bank	Shi	92	Hand Position		STATE	152.926	155.926	3.000
Shi_Money-Bank_2	2019-02-14 15:24:39	C:/Users/gando/Documents/Films_Nepal/20140622_Shi_MoneyBank_1-5.MP4	549.950	29.97	Money-bank	Shi	0	Other action		STATE	155.927	156.474	0.547
Shi_Money-Bank_2	2019-02-14 15:24:39	C:/Users/gando/Documents/Films_Nepal/20140622_Shi_MoneyBank_1-5.MP4	549.950	29.97	Money-bank	Shi	29	Hand Position		STATE	156.475	157.176	0.701
Shi_Money-Bank_2	2019-02-14 15:24:39	C:/Users/gando/Documents/Films_Nepal/20140622_Shi_MoneyBank_1-5.MP4	549.950	29.97	Money-bank	Shi	11	Hand Position		STATE	157.177	161.425	4.248
Shi_Money-Bank_2	2019-02-14 15:24:39	C:/Users/gando/Documents/Films_Nepal/20140622_Shi_MoneyBank_1-5.MP4	549.950	29.97	Money-bank	Shi	92	Hand Position		STATE	161.426	163.174	1.748
Shi_Money-Bank_2	2019-02-14 15:24:39	C:/Users/gando/Documents/Films_Nepal/20140622_Shi_MoneyBank_1-5.MP4	549.950	29.97	Money-bank	Shi	93	Hand Position		STATE	163.175	166.175	3.000
Shi_Money-Bank_2	2019-02-14 15:24:39	C:/Users/gando/Documents/Films_Nepal/20140622_Shi_MoneyBank_1-5.MP4	549.950	29.97	Money-bank	Shi	92	Hand Position		STATE	166.176	168.924	2.748
Shi_Money-Bank_2	2019-02-14 15:24:39	C:/Users/gando/Documents/Films_Nepal/20140622_Shi_MoneyBank_1-5.MP4	549.950	29.97	Money-bank	Shi	0	Other action		STATE	168.925	169.986	1.061
Shi_Money-Bank_2	2019-02-14 15:24:39	C:/Users/gando/Documents/Films_Nepal/20140622_Shi_MoneyBank_1-5.MP4	549.950	29.97	Money-bank	Shi	10	Hand Position		STATE	169.987	173.237	3.250
Shi_Money-Bank_2	2019-02-14 15:24:39	C:/Users/gando/Documents/Films_Nepal/20140622_Shi_MoneyBank_1-5.MP4	549.950	29.97	Money-bank	Shi	80	Hand Position		STATE	173.238	175.489	2.251
Shi_Money-Bank_2	2019-02-14 15:24:39	C:/Users/gando/Documents/Films_Nepal/20140622_Shi_MoneyBank_1-5.MP4	549.950	29.97	Money-bank	Shi	0	Other action		STATE	175.490	178.238	2.748
Shi_Money-Bank_3	2019-02-14 16:09:57	C:/Users/gando/Documents/Films_Nepal/20140622_Shi_MoneyBank_1-5.MP4	549.950	29.97	Money-bank	Shi	0	Other action		STATE	182.750	186.247	3.497
Shi_Money-Bank_3	2019-02-14 16:09:57	C:/Users/gando/Documents/Films_Nepal/20140622_Shi_MoneyBank_1-5.MP4	549.950	29.97	Money-bank	Shi	1	Hand Position		STATE	186.248	190.246	3.998
Shi_Money-Bank_3	2019-02-14 16:09:57	C:/Users/gando/Documents/Films_Nepal/20140622_Shi_MoneyBank_1-5.MP4	549.950	29.97	Money-bank	Shi	2	Hand Position		STATE	190.247	191.507	1.260
Shi_Money-Bank_3	2019-02-14 16:09:57	C:/Users/gando/Documents/Films_Nepal/20140622_Shi_MoneyBank_1-5.MP4	549.950	29.97	Money-bank	Shi	3	Hand Position		STATE	191.508	192.756	1.248
Shi_Money-Bank_3	2019-02-14 16:09:57	C:/Users/gando/Documents/Films_Nepal/20140622_Shi_MoneyBank_1-5.MP4	549.950	29.97	Money-bank	Shi	36	Hand Position		STATE	192.757	194.262	1.505
Shi_Money-Bank_3	2019-02-14 16:09:57	C:/Users/gando/Documents/Films_Nepal/20140622_Shi_MoneyBank_1-5.MP4	549.950	29.97	Money-bank	Shi	86	Hand Position		STATE	194.263	197.008	2.745
Shi_Money-Bank_3	2019-02-14 16:09:57	C:/Users/gando/Documents/Films_Nepal/20140622_Shi_MoneyBank_1-5.MP4	549.950	29.97	Money-bank	Shi	85	Hand Position		STATE	197.009	198.757	1.748
Shi_Money-Bank_3	2019-02-14 16:09:57	C:/Users/gando/Documents/Films_Nepal/20140622_Shi_MoneyBank_1-5.MP4	549.950	29.97	Money-bank	Shi	86	Hand Position		STATE	198.758	202.006	3.248
Shi_Money-Bank_3	2019-02-14 16:09:57	C:/Users/gando/Documents/Films_Nepal/20140622_Shi_MoneyBank_1-5.MP4	549.950	29.97	Money-bank	Shi	88	Hand Position		STATE	202.007	204.506	2.499
Shi_Money-Bank_3	2019-02-14 16:09:57	C:/Users/gando/Documents/Films_Nepal/20140622_Shi_MoneyBank_1-5.MP4	549.950	29.97	Money-bank	Shi	48	Hand Position		STATE	204.507	209.510	5.003
Shi_Money-Bank_3	2019-02-14 16:09:57	C:/Users/gando/Documents/Films_Nepal/20140622_Shi_MoneyBank_1-5.MP4	549.950	29.97	Money-bank	Shi	0	Other action		STATE	209.511	210.258	0.747
Shi_Money-Bank_3	2019-02-14 16:09:57	C:/Users/gando/Documents/Films_Nepal/20140622_Shi_MoneyBank_1-5.MP4	549.950	29.97	Money-bank	Shi	86	Hand Position		STATE	210.259	213.508	3.249
Shi_Money-Bank_3	2019-02-14 16:09:57	C:/Users/gando/Documents/Films_Nepal/20140622_Shi_MoneyBank_1-5.MP4	549.950	29.97	Money-bank	Shi	85	Hand Position		STATE	213.509	214.757	1.248
Shi_Money-Bank_3	2019-02-14 16:09:57	C:/Users/gando/Documents/Films_Nepal/20140622_Shi_MoneyBank_1-5.MP4	549.950	29.97	Money-bank	Shi	0	Other action		STATE	214.758	216.258	1.500
Shi_Money-Bank_3	2019-02-14 16:09:57	C:/Users/gando/Documents/Films_Nepal/20140622_Shi_MoneyBank_1-5.MP4	549.950	29.97	Money-bank	Shi	88	Hand Position		STATE	216.259	217.757	1.498
Shi_Money-Bank_3	2019-02-14 16:09:57	C:/Users/gando/Documents/Films_Nepal/20140622_Shi_MoneyBank_1-5.MP4	549.950	29.97	Money-bank	Shi	11	Hand Position		STATE	217.758	231.259	13.501
Shi_Money-Bank_3	2019-02-14 16:09:57	C:/Users/gando/Documents/Films_Nepal/20140622_Shi_MoneyBank_1-5.MP4	549.950	29.97	Money-bank	Shi	0	Other action		STATE	231.260	233.257	1.997
Shi_Money-Bank_3	2019-02-14 16:09:57	C:/Users/gando/Documents/Films_Nepal/20140622_Shi_MoneyBank_1-5.MP4	549.950	29.97	Money-bank	Shi	86	Hand Position		STATE	233.258	238.008	4.750
Shi_Money-Bank_3	2019-02-14 16:09:57	C:/Users/gando/Documents/Films_Nepal/20140622_Shi_MoneyBank_1-5.MP4	549.950	29.97	Money-bank	Shi	92	Hand Position		STATE	238.009	241.507	3.498
Shi_Money-Bank_3	2019-02-14 16:09:57	C:/Users/gando/Documents/Films_Nepal/20140622_Shi_MoneyBank_1-5.MP4	549.950	29.97	Money-bank	Shi	0	Other action		STATE	241.508	243.757	2.249
Shi_Money-Bank_3	2019-02-14 16:09:57	C:/Users/gando/Documents/Films_Nepal/20140622_Shi_MoneyBank_1-5.MP4	549.950	29.97	Money-bank	Shi	92	Hand Position		STATE	243.758	247.506	3.748
Shi_Money-Bank_3	2019-02-14 16:09:57	C:/Users/gando/Documents/Films_Nepal/20140622_Shi_MoneyBank_1-5.MP4	549.950	29.97	Money-bank	Shi	0	Other action		STATE	247.507	248.066	0.559
Shi_Money-Bank_3	2019-02-14 16:09:57	C:/Users/gando/Documents/Films_Nepal/20140622_Shi_MoneyBank_1-5.MP4	549.950	29.97	Money-bank	Shi	29	Hand Position		STATE	248.067	248.814	0.747
Shi_Money-Bank_3	2019-02-14 16:09:57	C:/Users/gando/Documents/Films_Nepal/20140622_Shi_MoneyBank_1-5.MP4	549.950	29.97	Money-bank	Shi	0	Other action		STATE	248.815	250.064	1.249
Shi_Money-Bank_3	2019-02-14 16:09:57	C:/Users/gando/Documents/Films_Nepal/20140622_Shi_MoneyBank_1-5.MP4	549.950	29.97	Money-bank	Shi	11	Hand Position		STATE	250.065	258.321	8.256
Shi_Money-Bank_3	2019-02-14 16:09:57	C:/Users/gando/Documents/Films_Nepal/20140622_Shi_MoneyBank_1-5.MP4	549.950	29.97	Money-bank	Shi	92	Hand Position		STATE	258.322	261.071	2.749
Shi_Money-Bank_3	2019-02-14 16:09:57	C:/Users/gando/Documents/Films_Nepal/20140622_Shi_MoneyBank_1-5.MP4	549.950	29.97	Money-bank	Shi	93	Hand Position		STATE	261.072	264.823	3.751
Shi_Money-Bank_3	2019-02-14 16:09:57	C:/Users/gando/Documents/Films_Nepal/20140622_Shi_MoneyBank_1-5.MP4	549.950	29.97	Money-bank	Shi	11	Hand Position		STATE	264.824	268.075	3.251
Shi_Money-Bank_3	2019-02-14 16:09:57	C:/Users/gando/Documents/Films_Nepal/20140622_Shi_MoneyBank_1-5.MP4	549.950	29.97	Money-bank	Shi	80	Hand Position		STATE	268.076	268.835	0.759
Shi_Money-Bank_3	2019-02-14 16:09:57	C:/Users/gando/Documents/Films_Nepal/20140622_Shi_MoneyBank_1-5.MP4	549.950	29.97	Money-bank	Shi	11	Hand Position		STATE	268.836	270.084	1.248
Shi_Money-Bank_3	2019-02-14 16:09:57	C:/Users/gando/Documents/Films_Nepal/20140622_Shi_MoneyBank_1-5.MP4	549.950	29.97	Money-bank	Shi	0	Other action		STATE	270.085	271.084	0.999
Shi_Money-Bank_3	2019-02-14 16:09:57	C:/Users/gando/Documents/Films_Nepal/20140622_Shi_MoneyBank_1-5.MP4	549.950	29.97	Money-bank	Shi	80	Hand Position		STATE	271.085	273.338	2.253
Shi_Money-Bank_3	2019-02-14 16:09:57	C:/Users/gando/Documents/Films_Nepal/20140622_Shi_MoneyBank_1-5.MP4	549.950	29.97	Money-bank	Shi	92	Hand Position		STATE	273.339	277.088	3.749
Shi_Money-Bank_3	2019-02-14 16:09:57	C:/Users/gando/Documents/Films_Nepal/20140622_Shi_MoneyBank_1-5.MP4	549.950	29.97	Money-bank	Shi	0	Other action		STATE	277.089	278.339	1.250
Shi_Money-Bank_3	2019-02-14 16:09:57	C:/Users/gando/Documents/Films_Nepal/20140622_Shi_MoneyBank_1-5.MP4	549.950	29.97	Money-bank	Shi	10	Hand Position		STATE	278.340	281.587	3.247
Shi_Money-Bank_3	2019-02-14 16:09:57	C:/Users/gando/Documents/Films_Nepal/20140622_Shi_MoneyBank_1-5.MP4	549.950	29.97	Money-bank	Shi	80	Hand Position		STATE	281.588	282.599	1.011
Shi_Money-Bank_3	2019-02-14 16:09:57	C:/Users/gando/Documents/Films_Nepal/20140622_Shi_MoneyBank_1-5.MP4	549.950	29.97	Money-bank	Shi	10	Hand Position		STATE	282.600	284.599	1.999
Shi_Money-Bank_3	2019-02-14 16:09:57	C:/Users/gando/Documents/Films_Nepal/20140622_Shi_MoneyBank_1-5.MP4	549.950	29.97	Money-bank	Shi	0	Other action		STATE	284.600	285.351	0.751
Shi_Money-Bank_3	2019-02-14 16:09:57	C:/Users/gando/Documents/Films_Nepal/20140622_Shi_MoneyBank_1-5.MP4	549.950	29.97	Money-bank	Shi	10	Hand Position		STATE	285.352	286.850	1.498
Shi_Money-Bank_3	2019-02-14 16:09:57	C:/Users/gando/Documents/Films_Nepal/20140622_Shi_MoneyBank_1-5.MP4	549.950	29.97	Money-bank	Shi	80	Hand Position		STATE	286.851	289.099	2.248
Shi_Money-Bank_3	2019-02-14 16:09:57	C:/Users/gando/Documents/Films_Nepal/20140622_Shi_MoneyBank_1-5.MP4	549.950	29.97	Money-bank	Shi	10	Hand Position		STATE	289.100	290.104	1.004
Shi_Money-Bank_3	2019-02-14 16:09:57	C:/Users/gando/Documents/Films_Nepal/20140622_Shi_MoneyBank_1-5.MP4	549.950	29.97	Money-bank	Shi	0	Other action		STATE	290.105	290.602	0.497
Shi_Money-Bank_4	2019-02-14 16:38:44	C:/Users/gando/Documents/Films_Nepal/20140622_Shi_MoneyBank_1-5.MP4	549.950	29.97	Money-bank	Shi	0	Other action		STATE	299.362	303.108	3.746
Shi_Money-Bank_4	2019-02-14 16:38:44	C:/Users/gando/Documents/Films_Nepal/20140622_Shi_MoneyBank_1-5.MP4	549.950	29.97	Money-bank	Shi	1	Hand Position		STATE	303.109	307.109	4.000
Shi_Money-Bank_4	2019-02-14 16:38:44	C:/Users/gando/Documents/Films_Nepal/20140622_Shi_MoneyBank_1-5.MP4	549.950	29.97	Money-bank	Shi	2	Hand Position		STATE	307.110	308.109	0.999
Shi_Money-Bank_4	2019-02-14 16:38:44	C:/Users/gando/Documents/Films_Nepal/20140622_Shi_MoneyBank_1-5.MP4	549.950	29.97	Money-bank	Shi	3	Hand Position		STATE	308.110	309.110	1.000
Shi_Money-Bank_4	2019-02-14 16:38:44	C:/Users/gando/Documents/Films_Nepal/20140622_Shi_MoneyBank_1-5.MP4	549.950	29.97	Money-bank	Shi	36	Hand Position		STATE	309.111	310.362	1.251
Shi_Money-Bank_4	2019-02-14 16:38:44	C:/Users/gando/Documents/Films_Nepal/20140622_Shi_MoneyBank_1-5.MP4	549.950	29.97	Money-bank	Shi	86	Hand Position		STATE	310.363	314.108	3.745
Shi_Money-Bank_4	2019-02-14 16:38:44	C:/Users/gando/Documents/Films_Nepal/20140622_Shi_MoneyBank_1-5.MP4	549.950	29.97	Money-bank	Shi	85	Hand Position		STATE	314.109	315.381	1.272
Shi_Money-Bank_4	2019-02-14 16:38:44	C:/Users/gando/Documents/Films_Nepal/20140622_Shi_MoneyBank_1-5.MP4	549.950	29.97	Money-bank	Shi	86	Hand Position		STATE	315.382	319.380	3.998
Shi_Money-Bank_4	2019-02-14 16:38:44	C:/Users/gando/Documents/Films_Nepal/20140622_Shi_MoneyBank_1-5.MP4	549.950	29.97	Money-bank	Shi	88	Hand Position		STATE	319.381	321.629	2.248
Shi_Money-Bank_4	2019-02-14 16:38:44	C:/Users/gando/Documents/Films_Nepal/20140622_Shi_MoneyBank_1-5.MP4	549.950	29.97	Money-bank	Shi	48	Hand Position		STATE	321.630	326.130	4.500
Shi_Money-Bank_4	2019-02-14 16:38:44	C:/Users/gando/Documents/Films_Nepal/20140622_Shi_MoneyBank_1-5.MP4	549.950	29.97	Money-bank	Shi	0	Other action		STATE	326.131	327.129	0.998
Shi_Money-Bank_4	2019-02-14 16:38:44	C:/Users/gando/Documents/Films_Nepal/20140622_Shi_MoneyBank_1-5.MP4	549.950	29.97	Money-bank	Shi	86	Hand Position		STATE	327.130	329.628	2.498
Shi_Money-Bank_4	2019-02-14 16:38:44	C:/Users/gando/Documents/Films_Nepal/20140622_Shi_MoneyBank_1-5.MP4	549.950	29.97	Money-bank	Shi	85	Hand Position		STATE	329.629	331.378	1.749
Shi_Money-Bank_4	2019-02-14 16:38:44	C:/Users/gando/Documents/Films_Nepal/20140622_Shi_MoneyBank_1-5.MP4	549.950	29.97	Money-bank	Shi	0	Other action		STATE	331.379	333.380	2.001
Shi_Money-Bank_4	2019-02-14 16:38:44	C:/Users/gando/Documents/Films_Nepal/20140622_Shi_MoneyBank_1-5.MP4	549.950	29.97	Money-bank	Shi	88	Hand Position		STATE	333.381	335.129	1.748
Shi_Money-Bank_4	2019-02-14 16:38:44	C:/Users/gando/Documents/Films_Nepal/20140622_Shi_MoneyBank_1-5.MP4	549.950	29.97	Money-bank	Shi	11	Hand Position		STATE	335.130	348.628	13.498
Shi_Money-Bank_4	2019-02-14 16:38:44	C:/Users/gando/Documents/Films_Nepal/20140622_Shi_MoneyBank_1-5.MP4	549.950	29.97	Money-bank	Shi	0	Other action		STATE	348.629	351.128	2.499
Shi_Money-Bank_4	2019-02-14 16:38:44	C:/Users/gando/Documents/Films_Nepal/20140622_Shi_MoneyBank_1-5.MP4	549.950	29.97	Money-bank	Shi	86	Hand Position		STATE	351.129	355.878	4.749
Shi_Money-Bank_4	2019-02-14 16:38:44	C:/Users/gando/Documents/Films_Nepal/20140622_Shi_MoneyBank_1-5.MP4	549.950	29.97	Money-bank	Shi	92	Hand Position		STATE	355.879	359.629	3.750
Shi_Money-Bank_4	2019-02-14 16:38:44	C:/Users/gando/Documents/Films_Nepal/20140622_Shi_MoneyBank_1-5.MP4	549.950	29.97	Money-bank	Shi	29	Hand Position		STATE	359.630	360.879	1.249
Shi_Money-Bank_4	2019-02-14 16:38:44	C:/Users/gando/Documents/Films_Nepal/20140622_Shi_MoneyBank_1-5.MP4	549.950	29.97	Money-bank	Shi	0	Other action		STATE	360.880	365.880	5.000
Shi_Money-Bank_4	2019-02-14 16:38:44	C:/Users/gando/Documents/Films_Nepal/20140622_Shi_MoneyBank_1-5.MP4	549.950	29.97	Money-bank	Shi	11	Hand Position		STATE	365.881	370.937	5.056
Shi_Money-Bank_4	2019-02-14 16:38:44	C:/Users/gando/Documents/Films_Nepal/20140622_Shi_MoneyBank_1-5.MP4	549.950	29.97	Money-bank	Shi	92	Hand Position		STATE	370.938	375.942	5.004
Shi_Money-Bank_4	2019-02-14 16:38:44	C:/Users/gando/Documents/Films_Nepal/20140622_Shi_MoneyBank_1-5.MP4	549.950	29.97	Money-bank	Shi	93	Hand Position		STATE	375.943	378.693	2.750
Shi_Money-Bank_4	2019-02-14 16:38:44	C:/Users/gando/Documents/Films_Nepal/20140622_Shi_MoneyBank_1-5.MP4	549.950	29.97	Money-bank	Shi	11	Hand Position		STATE	378.694	381.442	2.748
Shi_Money-Bank_4	2019-02-14 16:38:44	C:/Users/gando/Documents/Films_Nepal/20140622_Shi_MoneyBank_1-5.MP4	549.950	29.97	Money-bank	Shi	92	Hand Position		STATE	381.443	384.943	3.500
Shi_Money-Bank_4	2019-02-14 16:38:44	C:/Users/gando/Documents/Films_Nepal/20140622_Shi_MoneyBank_1-5.MP4	549.950	29.97	Money-bank	Shi	0	Other action		STATE	384.944	386.191	1.247
Shi_Money-Bank_4	2019-02-14 16:38:44	C:/Users/gando/Documents/Films_Nepal/20140622_Shi_MoneyBank_1-5.MP4	549.950	29.97	Money-bank	Shi	10	Hand Position		STATE	386.192	388.692	2.500
Shi_Money-Bank_4	2019-02-14 16:38:44	C:/Users/gando/Documents/Films_Nepal/20140622_Shi_MoneyBank_1-5.MP4	549.950	29.97	Money-bank	Shi	80	Hand Position		STATE	388.693	391.192	2.499
Shi_Money-Bank_4	2019-02-14 16:38:44	C:/Users/gando/Documents/Films_Nepal/20140622_Shi_MoneyBank_1-5.MP4	549.950	29.97	Money-bank	Shi	0	Other action		STATE	391.193	391.443	0.250
Shi_Money-Bank_5	2019-02-14 16:53:02	C:/Users/gando/Documents/Films_Nepal/20140622_Shi_MoneyBank_1-5.MP4	549.950	29.97	Money-bank	Shi	0	Other action		STATE	464.071	467.282	3.211
Shi_Money-Bank_5	2019-02-14 16:53:02	C:/Users/gando/Documents/Films_Nepal/20140622_Shi_MoneyBank_1-5.MP4	549.950	29.97	Money-bank	Shi	1	Hand Position		STATE	467.283	469.782	2.499
Shi_Money-Bank_5	2019-02-14 16:53:02	C:/Users/gando/Documents/Films_Nepal/20140622_Shi_MoneyBank_1-5.MP4	549.950	29.97	Money-bank	Shi	2	Hand Position		STATE	469.783	471.032	1.249
Shi_Money-Bank_5	2019-02-14 16:53:02	C:/Users/gando/Documents/Films_Nepal/20140622_Shi_MoneyBank_1-5.MP4	549.950	29.97	Money-bank	Shi	3	Hand Position		STATE	471.033	472.280	1.247
Shi_Money-Bank_5	2019-02-14 16:53:02	C:/Users/gando/Documents/Films_Nepal/20140622_Shi_MoneyBank_1-5.MP4	549.950	29.97	Money-bank	Shi	36	Hand Position		STATE	472.281	473.282	1.001
Shi_Money-Bank_5	2019-02-14 16:53:02	C:/Users/gando/Documents/Films_Nepal/20140622_Shi_MoneyBank_1-5.MP4	549.950	29.97	Money-bank	Shi	86	Hand Position		STATE	473.283	476.282	2.999
Shi_Money-Bank_5	2019-02-14 16:53:02	C:/Users/gando/Documents/Films_Nepal/20140622_Shi_MoneyBank_1-5.MP4	549.950	29.97	Money-bank	Shi	85	Hand Position		STATE	476.283	477.544	1.261
Shi_Money-Bank_5	2019-02-14 16:53:02	C:/Users/gando/Documents/Films_Nepal/20140622_Shi_MoneyBank_1-5.MP4	549.950	29.97	Money-bank	Shi	86	Hand Position		STATE	477.545	481.792	4.247
Shi_Money-Bank_5	2019-02-14 16:53:02	C:/Users/gando/Documents/Films_Nepal/20140622_Shi_MoneyBank_1-5.MP4	549.950	29.97	Money-bank	Shi	85	Hand Position		STATE	481.793	483.294	1.501
Shi_Money-Bank_5	2019-02-14 16:53:02	C:/Users/gando/Documents/Films_Nepal/20140622_Shi_MoneyBank_1-5.MP4	549.950	29.97	Money-bank	Shi	88	Hand Position		STATE	483.295	485.542	2.247
Shi_Money-Bank_5	2019-02-14 16:53:02	C:/Users/gando/Documents/Films_Nepal/20140622_Shi_MoneyBank_1-5.MP4	549.950	29.97	Money-bank	Shi	48	Hand Position		STATE	485.543	490.046	4.503
Shi_Money-Bank_5	2019-02-14 16:53:02	C:/Users/gando/Documents/Films_Nepal/20140622_Shi_MoneyBank_1-5.MP4	549.950	29.97	Money-bank	Shi	86	Hand Position		STATE	490.047	493.046	2.999
Shi_Money-Bank_5	2019-02-14 16:53:02	C:/Users/gando/Documents/Films_Nepal/20140622_Shi_MoneyBank_1-5.MP4	549.950	29.97	Money-bank	Shi	85	Hand Position		STATE	493.047	494.793	1.746
Shi_Money-Bank_5	2019-02-14 16:53:02	C:/Users/gando/Documents/Films_Nepal/20140622_Shi_MoneyBank_1-5.MP4	549.950	29.97	Money-bank	Shi	0	Other action		STATE	494.794	496.044	1.250
Shi_Money-Bank_5	2019-02-14 16:53:02	C:/Users/gando/Documents/Films_Nepal/20140622_Shi_MoneyBank_1-5.MP4	549.950	29.97	Money-bank	Shi	88	Hand Position		STATE	496.044	497.795	1.751
Shi_Money-Bank_5	2019-02-14 16:53:02	C:/Users/gando/Documents/Films_Nepal/20140622_Shi_MoneyBank_1-5.MP4	549.950	29.97	Money-bank	Shi	11	Hand Position		STATE	497.796	511.793	13.997
Shi_Money-Bank_5	2019-02-14 16:53:02	C:/Users/gando/Documents/Films_Nepal/20140622_Shi_MoneyBank_1-5.MP4	549.950	29.97	Money-bank	Shi	0	Other action		STATE	511.794	514.296	2.502
Shi_Money-Bank_5	2019-02-14 16:53:02	C:/Users/gando/Documents/Films_Nepal/20140622_Shi_MoneyBank_1-5.MP4	549.950	29.97	Money-bank	Shi	86	Hand Position		STATE	514.297	517.796	3.499
Shi_Money-Bank_5	2019-02-14 16:53:02	C:/Users/gando/Documents/Films_Nepal/20140622_Shi_MoneyBank_1-5.MP4	549.950	29.97	Money-bank	Shi	92	Hand Position		STATE	517.797	521.794	3.997
Shi_Money-Bank_5	2019-02-14 16:53:02	C:/Users/gando/Documents/Films_Nepal/20140622_Shi_MoneyBank_1-5.MP4	549.950	29.97	Money-bank	Shi	0	Other action		STATE	521.795	522.338	0.543
Shi_Money-Bank_5	2019-02-14 16:53:02	C:/Users/gando/Documents/Films_Nepal/20140622_Shi_MoneyBank_1-5.MP4	549.950	29.97	Money-bank	Shi	29	Hand Position		STATE	522.339	523.837	1.498
Shi_Money-Bank_5	2019-02-14 16:53:02	C:/Users/gando/Documents/Films_Nepal/20140622_Shi_MoneyBank_1-5.MP4	549.950	29.97	Money-bank	Shi	0	Other action		STATE	523.838	524.339	0.501
Shi_Money-Bank_5	2019-02-14 16:53:02	C:/Users/gando/Documents/Films_Nepal/20140622_Shi_MoneyBank_1-5.MP4	549.950	29.97	Money-bank	Shi	11	Hand Position		STATE	524.340	527.839	3.499
Shi_Money-Bank_5	2019-02-14 16:53:02	C:/Users/gando/Documents/Films_Nepal/20140622_Shi_MoneyBank_1-5.MP4	549.950	29.97	Money-bank	Shi	92	Hand Position		STATE	527.840	531.088	3.248
Shi_Money-Bank_5	2019-02-14 16:53:02	C:/Users/gando/Documents/Films_Nepal/20140622_Shi_MoneyBank_1-5.MP4	549.950	29.97	Money-bank	Shi	93	Hand Position		STATE	531.089	533.589	2.500
Shi_Money-Bank_5	2019-02-14 16:53:02	C:/Users/gando/Documents/Films_Nepal/20140622_Shi_MoneyBank_1-5.MP4	549.950	29.97	Money-bank	Shi	92	Hand Position		STATE	533.590	536.340	2.750
Shi_Money-Bank_5	2019-02-14 16:53:02	C:/Users/gando/Documents/Films_Nepal/20140622_Shi_MoneyBank_1-5.MP4	549.950	29.97	Money-bank	Shi	0	Other action		STATE	536.341	537.588	1.247
Shi_Money-Bank_5	2019-02-14 16:53:02	C:/Users/gando/Documents/Films_Nepal/20140622_Shi_MoneyBank_1-5.MP4	549.950	29.97	Money-bank	Shi	10	Hand Position		STATE	537.589	539.841	2.252
Shi_Money-Bank_5	2019-02-14 16:53:02	C:/Users/gando/Documents/Films_Nepal/20140622_Shi_MoneyBank_1-5.MP4	549.950	29.97	Money-bank	Shi	80	Hand Position		STATE	539.842	542.840	2.998
Shi_Money-Bank_5	2019-02-14 16:53:02	C:/Users/gando/Documents/Films_Nepal/20140622_Shi_MoneyBank_1-5.MP4	549.950	29.97	Money-bank	Shi	10	Hand Position		STATE	542.841	544.109	1.268
Shi_Money-Bank_5	2019-02-14 16:53:02	C:/Users/gando/Documents/Films_Nepal/20140622_Shi_MoneyBank_1-5.MP4	549.950	29.97	Money-bank	Shi	0	Other action		STATE	544.110	544.616	0.506
